# Supplementary material for: Money Affects Theory of Mind Differently by Gender
Source: PLoS One. 2015 Dec 3;10(12):e0143973. doi: 10.1371/journal.pone.0143973 (PMC4669079; doi:10.1371/journal.pone.0143973)
Supplement: S1 Dataset — (XLS) [file pone.0143973.s002.xls]

## Sheet: Sheet1
subject	question	ses1	age	race	major	graduate	econ	stats	political	religion	birthcountry	english	usyears	crt1	crt2	crt3	tomscore	winner	female	englishfirst	cognitive	incentivized	charityincentive	tournament	noincentive	avgq1	avgq2	avgq3	avgq4	avgq5	avgq6	avgq7	avgq8	avgq9	avgq10	avgq11	avgq12	avgq13	avgq14	avgq15	avgq16	avgq17	avgq18	avgq19	avgq20	avgq21	avgq22	avgq23	avgq24
1	1	Session 1	21	Chicana	Business Administration	Undergraduate	2	1	Liberal	Agnostic	United States	Yes	21	0.1	100	24	30		1	1	0	1	0	0	0	0.448276	0.741379	0.931035	0.827586	0.706897	0.793103	0.689655	0.948276	0.844828	0.724138	0.775862	0.896552	0.775862	0.844828	0.931035	0.465517	0.741379	0.775862	0.844828	0.758621	0.827586	0.827586	0.534483	0.896552
1	2	Session 1	21	Chicana	Business Administration	Undergraduate	2	1	Liberal	Agnostic	United States	Yes	21	0.1	100	24	30		1	1	0	1	0	0	0	0.448276	0.741379	0.931035	0.827586	0.706897	0.793103	0.689655	0.948276	0.844828	0.724138	0.775862	0.896552	0.775862	0.844828	0.931035	0.465517	0.741379	0.775862	0.844828	0.758621	0.827586	0.827586	0.534483	0.896552
1	3	Session 1	21	Chicana	Business Administration	Undergraduate	2	1	Liberal	Agnostic	United States	Yes	21	0.1	100	24	30		1	1	0	1	0	0	0	0.448276	0.741379	0.931035	0.827586	0.706897	0.793103	0.689655	0.948276	0.844828	0.724138	0.775862	0.896552	0.775862	0.844828	0.931035	0.465517	0.741379	0.775862	0.844828	0.758621	0.827586	0.827586	0.534483	0.896552
1	4	Session 1	21	Chicana	Business Administration	Undergraduate	2	1	Liberal	Agnostic	United States	Yes	21	0.1	100	24	30		1	1	0	1	0	0	0	0.448276	0.741379	0.931035	0.827586	0.706897	0.793103	0.689655	0.948276	0.844828	0.724138	0.775862	0.896552	0.775862	0.844828	0.931035	0.465517	0.741379	0.775862	0.844828	0.758621	0.827586	0.827586	0.534483	0.896552
1	5	Session 1	21	Chicana	Business Administration	Undergraduate	2	1	Liberal	Agnostic	United States	Yes	21	0.1	100	24	30		1	1	0	1	0	0	0	0.448276	0.741379	0.931035	0.827586	0.706897	0.793103	0.689655	0.948276	0.844828	0.724138	0.775862	0.896552	0.775862	0.844828	0.931035	0.465517	0.741379	0.775862	0.844828	0.758621	0.827586	0.827586	0.534483	0.896552
1	6	Session 1	21	Chicana	Business Administration	Undergraduate	2	1	Liberal	Agnostic	United States	Yes	21	0.1	100	24	30		1	1	0	1	0	0	0	0.448276	0.741379	0.931035	0.827586	0.706897	0.793103	0.689655	0.948276	0.844828	0.724138	0.775862	0.896552	0.775862	0.844828	0.931035	0.465517	0.741379	0.775862	0.844828	0.758621	0.827586	0.827586	0.534483	0.896552
1	7	Session 1	21	Chicana	Business Administration	Undergraduate	2	1	Liberal	Agnostic	United States	Yes	21	0.1	100	24	30		1	1	0	1	0	0	0	0.448276	0.741379	0.931035	0.827586	0.706897	0.793103	0.689655	0.948276	0.844828	0.724138	0.775862	0.896552	0.775862	0.844828	0.931035	0.465517	0.741379	0.775862	0.844828	0.758621	0.827586	0.827586	0.534483	0.896552
1	8	Session 1	21	Chicana	Business Administration	Undergraduate	2	1	Liberal	Agnostic	United States	Yes	21	0.1	100	24	30		1	1	0	1	0	0	0	0.448276	0.741379	0.931035	0.827586	0.706897	0.793103	0.689655	0.948276	0.844828	0.724138	0.775862	0.896552	0.775862	0.844828	0.931035	0.465517	0.741379	0.775862	0.844828	0.758621	0.827586	0.827586	0.534483	0.896552
1	9	Session 1	21	Chicana	Business Administration	Undergraduate	2	1	Liberal	Agnostic	United States	Yes	21	0.1	100	24	30		1	1	0	1	0	0	0	0.448276	0.741379	0.931035	0.827586	0.706897	0.793103	0.689655	0.948276	0.844828	0.724138	0.775862	0.896552	0.775862	0.844828	0.931035	0.465517	0.741379	0.775862	0.844828	0.758621	0.827586	0.827586	0.534483	0.896552
1	10	Session 1	21	Chicana	Business Administration	Undergraduate	2	1	Liberal	Agnostic	United States	Yes	21	0.1	100	24	30		1	1	0	1	0	0	0	0.448276	0.741379	0.931035	0.827586	0.706897	0.793103	0.689655	0.948276	0.844828	0.724138	0.775862	0.896552	0.775862	0.844828	0.931035	0.465517	0.741379	0.775862	0.844828	0.758621	0.827586	0.827586	0.534483	0.896552
1	11	Session 1	21	Chicana	Business Administration	Undergraduate	2	1	Liberal	Agnostic	United States	Yes	21	0.1	100	24	30		1	1	0	1	0	0	0	0.448276	0.741379	0.931035	0.827586	0.706897	0.793103	0.689655	0.948276	0.844828	0.724138	0.775862	0.896552	0.775862	0.844828	0.931035	0.465517	0.741379	0.775862	0.844828	0.758621	0.827586	0.827586	0.534483	0.896552
1	12	Session 1	21	Chicana	Business Administration	Undergraduate	2	1	Liberal	Agnostic	United States	Yes	21	0.1	100	24	30		1	1	0	1	0	0	0	0.448276	0.741379	0.931035	0.827586	0.706897	0.793103	0.689655	0.948276	0.844828	0.724138	0.775862	0.896552	0.775862	0.844828	0.931035	0.465517	0.741379	0.775862	0.844828	0.758621	0.827586	0.827586	0.534483	0.896552
1	13	Session 1	21	Chicana	Business Administration	Undergraduate	2	1	Liberal	Agnostic	United States	Yes	21	0.1	100	24	30		1	1	0	1	0	0	0	0.448276	0.741379	0.931035	0.827586	0.706897	0.793103	0.689655	0.948276	0.844828	0.724138	0.775862	0.896552	0.775862	0.844828	0.931035	0.465517	0.741379	0.775862	0.844828	0.758621	0.827586	0.827586	0.534483	0.896552
1	14	Session 1	21	Chicana	Business Administration	Undergraduate	2	1	Liberal	Agnostic	United States	Yes	21	0.1	100	24	30		1	1	0	1	0	0	0	0.448276	0.741379	0.931035	0.827586	0.706897	0.793103	0.689655	0.948276	0.844828	0.724138	0.775862	0.896552	0.775862	0.844828	0.931035	0.465517	0.741379	0.775862	0.844828	0.758621	0.827586	0.827586	0.534483	0.896552
1	15	Session 1	21	Chicana	Business Administration	Undergraduate	2	1	Liberal	Agnostic	United States	Yes	21	0.1	100	24	30		1	1	0	1	0	0	0	0.448276	0.741379	0.931035	0.827586	0.706897	0.793103	0.689655	0.948276	0.844828	0.724138	0.775862	0.896552	0.775862	0.844828	0.931035	0.465517	0.741379	0.775862	0.844828	0.758621	0.827586	0.827586	0.534483	0.896552
1	16	Session 1	21	Chicana	Business Administration	Undergraduate	2	1	Liberal	Agnostic	United States	Yes	21	0.1	100	24	30		1	1	0	1	0	0	0	0.448276	0.741379	0.931035	0.827586	0.706897	0.793103	0.689655	0.948276	0.844828	0.724138	0.775862	0.896552	0.775862	0.844828	0.931035	0.465517	0.741379	0.775862	0.844828	0.758621	0.827586	0.827586	0.534483	0.896552
1	17	Session 1	21	Chicana	Business Administration	Undergraduate	2	1	Liberal	Agnostic	United States	Yes	21	0.1	100	24	30		1	1	0	1	0	0	0	0.448276	0.741379	0.931035	0.827586	0.706897	0.793103	0.689655	0.948276	0.844828	0.724138	0.775862	0.896552	0.775862	0.844828	0.931035	0.465517	0.741379	0.775862	0.844828	0.758621	0.827586	0.827586	0.534483	0.896552
1	18	Session 1	21	Chicana	Business Administration	Undergraduate	2	1	Liberal	Agnostic	United States	Yes	21	0.1	100	24	30		1	1	0	1	0	0	0	0.448276	0.741379	0.931035	0.827586	0.706897	0.793103	0.689655	0.948276	0.844828	0.724138	0.775862	0.896552	0.775862	0.844828	0.931035	0.465517	0.741379	0.775862	0.844828	0.758621	0.827586	0.827586	0.534483	0.896552
1	19	Session 1	21	Chicana	Business Administration	Undergraduate	2	1	Liberal	Agnostic	United States	Yes	21	0.1	100	24	30		1	1	0	1	0	0	0	0.448276	0.741379	0.931035	0.827586	0.706897	0.793103	0.689655	0.948276	0.844828	0.724138	0.775862	0.896552	0.775862	0.844828	0.931035	0.465517	0.741379	0.775862	0.844828	0.758621	0.827586	0.827586	0.534483	0.896552
1	20	Session 1	21	Chicana	Business Administration	Undergraduate	2	1	Liberal	Agnostic	United States	Yes	21	0.1	100	24	30		1	1	0	1	0	0	0	0.448276	0.741379	0.931035	0.827586	0.706897	0.793103	0.689655	0.948276	0.844828	0.724138	0.775862	0.896552	0.775862	0.844828	0.931035	0.465517	0.741379	0.775862	0.844828	0.758621	0.827586	0.827586	0.534483	0.896552
1	21	Session 1	21	Chicana	Business Administration	Undergraduate	2	1	Liberal	Agnostic	United States	Yes	21	0.1	100	24	30		1	1	0	1	0	0	0	0.448276	0.741379	0.931035	0.827586	0.706897	0.793103	0.689655	0.948276	0.844828	0.724138	0.775862	0.896552	0.775862	0.844828	0.931035	0.465517	0.741379	0.775862	0.844828	0.758621	0.827586	0.827586	0.534483	0.896552
1	22	Session 1	21	Chicana	Business Administration	Undergraduate	2	1	Liberal	Agnostic	United States	Yes	21	0.1	100	24	30		1	1	0	1	0	0	0	0.448276	0.741379	0.931035	0.827586	0.706897	0.793103	0.689655	0.948276	0.844828	0.724138	0.775862	0.896552	0.775862	0.844828	0.931035	0.465517	0.741379	0.775862	0.844828	0.758621	0.827586	0.827586	0.534483	0.896552
1	23	Session 1	21	Chicana	Business Administration	Undergraduate	2	1	Liberal	Agnostic	United States	Yes	21	0.1	100	24	30		1	1	0	1	0	0	0	0.448276	0.741379	0.931035	0.827586	0.706897	0.793103	0.689655	0.948276	0.844828	0.724138	0.775862	0.896552	0.775862	0.844828	0.931035	0.465517	0.741379	0.775862	0.844828	0.758621	0.827586	0.827586	0.534483	0.896552
1	24	Session 1	21	Chicana	Business Administration	Undergraduate	2	1	Liberal	Agnostic	United States	Yes	21	0.1	100	24	30		1	1	0	1	0	0	0	0.448276	0.741379	0.931035	0.827586	0.706897	0.793103	0.689655	0.948276	0.844828	0.724138	0.775862	0.896552	0.775862	0.844828	0.931035	0.465517	0.741379	0.775862	0.844828	0.758621	0.827586	0.827586	0.534483	0.896552
1	25	Session 1	21	Chicana	Business Administration	Undergraduate	2	1	Liberal	Agnostic	United States	Yes	21	0.1	100	24	30		1	1	0	1	0	0	0	0.448276	0.741379	0.931035	0.827586	0.706897	0.793103	0.689655	0.948276	0.844828	0.724138	0.775862	0.896552	0.775862	0.844828	0.931035	0.465517	0.741379	0.775862	0.844828	0.758621	0.827586	0.827586	0.534483	0.896552
1	26	Session 1	21	Chicana	Business Administration	Undergraduate	2	1	Liberal	Agnostic	United States	Yes	21	0.1	100	24	30		1	1	0	1	0	0	0	0.448276	0.741379	0.931035	0.827586	0.706897	0.793103	0.689655	0.948276	0.844828	0.724138	0.775862	0.896552	0.775862	0.844828	0.931035	0.465517	0.741379	0.775862	0.844828	0.758621	0.827586	0.827586	0.534483	0.896552
1	27	Session 1	21	Chicana	Business Administration	Undergraduate	2	1	Liberal	Agnostic	United States	Yes	21	0.1	100	24	30		1	1	0	1	0	0	0	0.448276	0.741379	0.931035	0.827586	0.706897	0.793103	0.689655	0.948276	0.844828	0.724138	0.775862	0.896552	0.775862	0.844828	0.931035	0.465517	0.741379	0.775862	0.844828	0.758621	0.827586	0.827586	0.534483	0.896552
1	28	Session 1	21	Chicana	Business Administration	Undergraduate	2	1	Liberal	Agnostic	United States	Yes	21	0.1	100	24	30		1	1	0	1	0	0	0	0.448276	0.741379	0.931035	0.827586	0.706897	0.793103	0.689655	0.948276	0.844828	0.724138	0.775862	0.896552	0.775862	0.844828	0.931035	0.465517	0.741379	0.775862	0.844828	0.758621	0.827586	0.827586	0.534483	0.896552
1	29	Session 1	21	Chicana	Business Administration	Undergraduate	2	1	Liberal	Agnostic	United States	Yes	21	0.1	100	24	30		1	1	0	1	0	0	0	0.448276	0.741379	0.931035	0.827586	0.706897	0.793103	0.689655	0.948276	0.844828	0.724138	0.775862	0.896552	0.775862	0.844828	0.931035	0.465517	0.741379	0.775862	0.844828	0.758621	0.827586	0.827586	0.534483	0.896552
1	30	Session 1	21	Chicana	Business Administration	Undergraduate	2	1	Liberal	Agnostic	United States	Yes	21	0.1	100	24	30		1	1	0	1	0	0	0	0.448276	0.741379	0.931035	0.827586	0.706897	0.793103	0.689655	0.948276	0.844828	0.724138	0.775862	0.896552	0.775862	0.844828	0.931035	0.465517	0.741379	0.775862	0.844828	0.758621	0.827586	0.827586	0.534483	0.896552
1	31	Session 1	21	Chicana	Business Administration	Undergraduate	2	1	Liberal	Agnostic	United States	Yes	21	0.1	100	24	30		1	1	0	1	0	0	0	0.448276	0.741379	0.931035	0.827586	0.706897	0.793103	0.689655	0.948276	0.844828	0.724138	0.775862	0.896552	0.775862	0.844828	0.931035	0.465517	0.741379	0.775862	0.844828	0.758621	0.827586	0.827586	0.534483	0.896552
1	32	Session 1	21	Chicana	Business Administration	Undergraduate	2	1	Liberal	Agnostic	United States	Yes	21	0.1	100	24	30		1	1	0	1	0	0	0	0.448276	0.741379	0.931035	0.827586	0.706897	0.793103	0.689655	0.948276	0.844828	0.724138	0.775862	0.896552	0.775862	0.844828	0.931035	0.465517	0.741379	0.775862	0.844828	0.758621	0.827586	0.827586	0.534483	0.896552
1	33	Session 1	21	Chicana	Business Administration	Undergraduate	2	1	Liberal	Agnostic	United States	Yes	21	0.1	100	24	30		1	1	0	1	0	0	0	0.448276	0.741379	0.931035	0.827586	0.706897	0.793103	0.689655	0.948276	0.844828	0.724138	0.775862	0.896552	0.775862	0.844828	0.931035	0.465517	0.741379	0.775862	0.844828	0.758621	0.827586	0.827586	0.534483	0.896552
1	34	Session 1	21	Chicana	Business Administration	Undergraduate	2	1	Liberal	Agnostic	United States	Yes	21	0.1	100	24	30		1	1	0	1	0	0	0	0.448276	0.741379	0.931035	0.827586	0.706897	0.793103	0.689655	0.948276	0.844828	0.724138	0.775862	0.896552	0.775862	0.844828	0.931035	0.465517	0.741379	0.775862	0.844828	0.758621	0.827586	0.827586	0.534483	0.896552
1	35	Session 1	21	Chicana	Business Administration	Undergraduate	2	1	Liberal	Agnostic	United States	Yes	21	0.1	100	24	30		1	1	0	1	0	0	0	0.448276	0.741379	0.931035	0.827586	0.706897	0.793103	0.689655	0.948276	0.844828	0.724138	0.775862	0.896552	0.775862	0.844828	0.931035	0.465517	0.741379	0.775862	0.844828	0.758621	0.827586	0.827586	0.534483	0.896552
1	36	Session 1	21	Chicana	Business Administration	Undergraduate	2	1	Liberal	Agnostic	United States	Yes	21	0.1	100	24	30		1	1	0	1	0	0	0	0.448276	0.741379	0.931035	0.827586	0.706897	0.793103	0.689655	0.948276	0.844828	0.724138	0.775862	0.896552	0.775862	0.844828	0.931035	0.465517	0.741379	0.775862	0.844828	0.758621	0.827586	0.827586	0.534483	0.896552
2	1	Session 1	20	Asian	Public Health Science	Undergraduate	1	1	Moderate	N/A	US	Yes	20	0.1	100	4	28		0	1	0	1	0	0	0	0.448276	0.741379	0.931035	0.827586	0.706897	0.793103	0.689655	0.948276	0.844828	0.724138	0.775862	0.896552	0.775862	0.844828	0.931035	0.465517	0.741379	0.775862	0.844828	0.758621	0.827586	0.827586	0.534483	0.896552
2	2	Session 1	20	Asian	Public Health Science	Undergraduate	1	1	Moderate	N/A	US	Yes	20	0.1	100	4	28		0	1	0	1	0	0	0	0.448276	0.741379	0.931035	0.827586	0.706897	0.793103	0.689655	0.948276	0.844828	0.724138	0.775862	0.896552	0.775862	0.844828	0.931035	0.465517	0.741379	0.775862	0.844828	0.758621	0.827586	0.827586	0.534483	0.896552
2	3	Session 1	20	Asian	Public Health Science	Undergraduate	1	1	Moderate	N/A	US	Yes	20	0.1	100	4	28		0	1	0	1	0	0	0	0.448276	0.741379	0.931035	0.827586	0.706897	0.793103	0.689655	0.948276	0.844828	0.724138	0.775862	0.896552	0.775862	0.844828	0.931035	0.465517	0.741379	0.775862	0.844828	0.758621	0.827586	0.827586	0.534483	0.896552
2	4	Session 1	20	Asian	Public Health Science	Undergraduate	1	1	Moderate	N/A	US	Yes	20	0.1	100	4	28		0	1	0	1	0	0	0	0.448276	0.741379	0.931035	0.827586	0.706897	0.793103	0.689655	0.948276	0.844828	0.724138	0.775862	0.896552	0.775862	0.844828	0.931035	0.465517	0.741379	0.775862	0.844828	0.758621	0.827586	0.827586	0.534483	0.896552
2	5	Session 1	20	Asian	Public Health Science	Undergraduate	1	1	Moderate	N/A	US	Yes	20	0.1	100	4	28		0	1	0	1	0	0	0	0.448276	0.741379	0.931035	0.827586	0.706897	0.793103	0.689655	0.948276	0.844828	0.724138	0.775862	0.896552	0.775862	0.844828	0.931035	0.465517	0.741379	0.775862	0.844828	0.758621	0.827586	0.827586	0.534483	0.896552
2	6	Session 1	20	Asian	Public Health Science	Undergraduate	1	1	Moderate	N/A	US	Yes	20	0.1	100	4	28		0	1	0	1	0	0	0	0.448276	0.741379	0.931035	0.827586	0.706897	0.793103	0.689655	0.948276	0.844828	0.724138	0.775862	0.896552	0.775862	0.844828	0.931035	0.465517	0.741379	0.775862	0.844828	0.758621	0.827586	0.827586	0.534483	0.896552
2	7	Session 1	20	Asian	Public Health Science	Undergraduate	1	1	Moderate	N/A	US	Yes	20	0.1	100	4	28		0	1	0	1	0	0	0	0.448276	0.741379	0.931035	0.827586	0.706897	0.793103	0.689655	0.948276	0.844828	0.724138	0.775862	0.896552	0.775862	0.844828	0.931035	0.465517	0.741379	0.775862	0.844828	0.758621	0.827586	0.827586	0.534483	0.896552
2	8	Session 1	20	Asian	Public Health Science	Undergraduate	1	1	Moderate	N/A	US	Yes	20	0.1	100	4	28		0	1	0	1	0	0	0	0.448276	0.741379	0.931035	0.827586	0.706897	0.793103	0.689655	0.948276	0.844828	0.724138	0.775862	0.896552	0.775862	0.844828	0.931035	0.465517	0.741379	0.775862	0.844828	0.758621	0.827586	0.827586	0.534483	0.896552
2	9	Session 1	20	Asian	Public Health Science	Undergraduate	1	1	Moderate	N/A	US	Yes	20	0.1	100	4	28		0	1	0	1	0	0	0	0.448276	0.741379	0.931035	0.827586	0.706897	0.793103	0.689655	0.948276	0.844828	0.724138	0.775862	0.896552	0.775862	0.844828	0.931035	0.465517	0.741379	0.775862	0.844828	0.758621	0.827586	0.827586	0.534483	0.896552
2	10	Session 1	20	Asian	Public Health Science	Undergraduate	1	1	Moderate	N/A	US	Yes	20	0.1	100	4	28		0	1	0	1	0	0	0	0.448276	0.741379	0.931035	0.827586	0.706897	0.793103	0.689655	0.948276	0.844828	0.724138	0.775862	0.896552	0.775862	0.844828	0.931035	0.465517	0.741379	0.775862	0.844828	0.758621	0.827586	0.827586	0.534483	0.896552
2	11	Session 1	20	Asian	Public Health Science	Undergraduate	1	1	Moderate	N/A	US	Yes	20	0.1	100	4	28		0	1	0	1	0	0	0	0.448276	0.741379	0.931035	0.827586	0.706897	0.793103	0.689655	0.948276	0.844828	0.724138	0.775862	0.896552	0.775862	0.844828	0.931035	0.465517	0.741379	0.775862	0.844828	0.758621	0.827586	0.827586	0.534483	0.896552
2	12	Session 1	20	Asian	Public Health Science	Undergraduate	1	1	Moderate	N/A	US	Yes	20	0.1	100	4	28		0	1	0	1	0	0	0	0.448276	0.741379	0.931035	0.827586	0.706897	0.793103	0.689655	0.948276	0.844828	0.724138	0.775862	0.896552	0.775862	0.844828	0.931035	0.465517	0.741379	0.775862	0.844828	0.758621	0.827586	0.827586	0.534483	0.896552
2	13	Session 1	20	Asian	Public Health Science	Undergraduate	1	1	Moderate	N/A	US	Yes	20	0.1	100	4	28		0	1	0	1	0	0	0	0.448276	0.741379	0.931035	0.827586	0.706897	0.793103	0.689655	0.948276	0.844828	0.724138	0.775862	0.896552	0.775862	0.844828	0.931035	0.465517	0.741379	0.775862	0.844828	0.758621	0.827586	0.827586	0.534483	0.896552
2	14	Session 1	20	Asian	Public Health Science	Undergraduate	1	1	Moderate	N/A	US	Yes	20	0.1	100	4	28		0	1	0	1	0	0	0	0.448276	0.741379	0.931035	0.827586	0.706897	0.793103	0.689655	0.948276	0.844828	0.724138	0.775862	0.896552	0.775862	0.844828	0.931035	0.465517	0.741379	0.775862	0.844828	0.758621	0.827586	0.827586	0.534483	0.896552
2	15	Session 1	20	Asian	Public Health Science	Undergraduate	1	1	Moderate	N/A	US	Yes	20	0.1	100	4	28		0	1	0	1	0	0	0	0.448276	0.741379	0.931035	0.827586	0.706897	0.793103	0.689655	0.948276	0.844828	0.724138	0.775862	0.896552	0.775862	0.844828	0.931035	0.465517	0.741379	0.775862	0.844828	0.758621	0.827586	0.827586	0.534483	0.896552
2	16	Session 1	20	Asian	Public Health Science	Undergraduate	1	1	Moderate	N/A	US	Yes	20	0.1	100	4	28		0	1	0	1	0	0	0	0.448276	0.741379	0.931035	0.827586	0.706897	0.793103	0.689655	0.948276	0.844828	0.724138	0.775862	0.896552	0.775862	0.844828	0.931035	0.465517	0.741379	0.775862	0.844828	0.758621	0.827586	0.827586	0.534483	0.896552
2	17	Session 1	20	Asian	Public Health Science	Undergraduate	1	1	Moderate	N/A	US	Yes	20	0.1	100	4	28		0	1	0	1	0	0	0	0.448276	0.741379	0.931035	0.827586	0.706897	0.793103	0.689655	0.948276	0.844828	0.724138	0.775862	0.896552	0.775862	0.844828	0.931035	0.465517	0.741379	0.775862	0.844828	0.758621	0.827586	0.827586	0.534483	0.896552
2	18	Session 1	20	Asian	Public Health Science	Undergraduate	1	1	Moderate	N/A	US	Yes	20	0.1	100	4	28		0	1	0	1	0	0	0	0.448276	0.741379	0.931035	0.827586	0.706897	0.793103	0.689655	0.948276	0.844828	0.724138	0.775862	0.896552	0.775862	0.844828	0.931035	0.465517	0.741379	0.775862	0.844828	0.758621	0.827586	0.827586	0.534483	0.896552
2	19	Session 1	20	Asian	Public Health Science	Undergraduate	1	1	Moderate	N/A	US	Yes	20	0.1	100	4	28		0	1	0	1	0	0	0	0.448276	0.741379	0.931035	0.827586	0.706897	0.793103	0.689655	0.948276	0.844828	0.724138	0.775862	0.896552	0.775862	0.844828	0.931035	0.465517	0.741379	0.775862	0.844828	0.758621	0.827586	0.827586	0.534483	0.896552
2	20	Session 1	20	Asian	Public Health Science	Undergraduate	1	1	Moderate	N/A	US	Yes	20	0.1	100	4	28		0	1	0	1	0	0	0	0.448276	0.741379	0.931035	0.827586	0.706897	0.793103	0.689655	0.948276	0.844828	0.724138	0.775862	0.896552	0.775862	0.844828	0.931035	0.465517	0.741379	0.775862	0.844828	0.758621	0.827586	0.827586	0.534483	0.896552
2	21	Session 1	20	Asian	Public Health Science	Undergraduate	1	1	Moderate	N/A	US	Yes	20	0.1	100	4	28		0	1	0	1	0	0	0	0.448276	0.741379	0.931035	0.827586	0.706897	0.793103	0.689655	0.948276	0.844828	0.724138	0.775862	0.896552	0.775862	0.844828	0.931035	0.465517	0.741379	0.775862	0.844828	0.758621	0.827586	0.827586	0.534483	0.896552
2	22	Session 1	20	Asian	Public Health Science	Undergraduate	1	1	Moderate	N/A	US	Yes	20	0.1	100	4	28		0	1	0	1	0	0	0	0.448276	0.741379	0.931035	0.827586	0.706897	0.793103	0.689655	0.948276	0.844828	0.724138	0.775862	0.896552	0.775862	0.844828	0.931035	0.465517	0.741379	0.775862	0.844828	0.758621	0.827586	0.827586	0.534483	0.896552
2	23	Session 1	20	Asian	Public Health Science	Undergraduate	1	1	Moderate	N/A	US	Yes	20	0.1	100	4	28		0	1	0	1	0	0	0	0.448276	0.741379	0.931035	0.827586	0.706897	0.793103	0.689655	0.948276	0.844828	0.724138	0.775862	0.896552	0.775862	0.844828	0.931035	0.465517	0.741379	0.775862	0.844828	0.758621	0.827586	0.827586	0.534483	0.896552
2	24	Session 1	20	Asian	Public Health Science	Undergraduate	1	1	Moderate	N/A	US	Yes	20	0.1	100	4	28		0	1	0	1	0	0	0	0.448276	0.741379	0.931035	0.827586	0.706897	0.793103	0.689655	0.948276	0.844828	0.724138	0.775862	0.896552	0.775862	0.844828	0.931035	0.465517	0.741379	0.775862	0.844828	0.758621	0.827586	0.827586	0.534483	0.896552
2	25	Session 1	20	Asian	Public Health Science	Undergraduate	1	1	Moderate	N/A	US	Yes	20	0.1	100	4	28		0	1	0	1	0	0	0	0.448276	0.741379	0.931035	0.827586	0.706897	0.793103	0.689655	0.948276	0.844828	0.724138	0.775862	0.896552	0.775862	0.844828	0.931035	0.465517	0.741379	0.775862	0.844828	0.758621	0.827586	0.827586	0.534483	0.896552
2	26	Session 1	20	Asian	Public Health Science	Undergraduate	1	1	Moderate	N/A	US	Yes	20	0.1	100	4	28		0	1	0	1	0	0	0	0.448276	0.741379	0.931035	0.827586	0.706897	0.793103	0.689655	0.948276	0.844828	0.724138	0.775862	0.896552	0.775862	0.844828	0.931035	0.465517	0.741379	0.775862	0.844828	0.758621	0.827586	0.827586	0.534483	0.896552
2	27	Session 1	20	Asian	Public Health Science	Undergraduate	1	1	Moderate	N/A	US	Yes	20	0.1	100	4	28		0	1	0	1	0	0	0	0.448276	0.741379	0.931035	0.827586	0.706897	0.793103	0.689655	0.948276	0.844828	0.724138	0.775862	0.896552	0.775862	0.844828	0.931035	0.465517	0.741379	0.775862	0.844828	0.758621	0.827586	0.827586	0.534483	0.896552
2	28	Session 1	20	Asian	Public Health Science	Undergraduate	1	1	Moderate	N/A	US	Yes	20	0.1	100	4	28		0	1	0	1	0	0	0	0.448276	0.741379	0.931035	0.827586	0.706897	0.793103	0.689655	0.948276	0.844828	0.724138	0.775862	0.896552	0.775862	0.844828	0.931035	0.465517	0.741379	0.775862	0.844828	0.758621	0.827586	0.827586	0.534483	0.896552
2	29	Session 1	20	Asian	Public Health Science	Undergraduate	1	1	Moderate	N/A	US	Yes	20	0.1	100	4	28		0	1	0	1	0	0	0	0.448276	0.741379	0.931035	0.827586	0.706897	0.793103	0.689655	0.948276	0.844828	0.724138	0.775862	0.896552	0.775862	0.844828	0.931035	0.465517	0.741379	0.775862	0.844828	0.758621	0.827586	0.827586	0.534483	0.896552
2	30	Session 1	20	Asian	Public Health Science	Undergraduate	1	1	Moderate	N/A	US	Yes	20	0.1	100	4	28		0	1	0	1	0	0	0	0.448276	0.741379	0.931035	0.827586	0.706897	0.793103	0.689655	0.948276	0.844828	0.724138	0.775862	0.896552	0.775862	0.844828	0.931035	0.465517	0.741379	0.775862	0.844828	0.758621	0.827586	0.827586	0.534483	0.896552
2	31	Session 1	20	Asian	Public Health Science	Undergraduate	1	1	Moderate	N/A	US	Yes	20	0.1	100	4	28		0	1	0	1	0	0	0	0.448276	0.741379	0.931035	0.827586	0.706897	0.793103	0.689655	0.948276	0.844828	0.724138	0.775862	0.896552	0.775862	0.844828	0.931035	0.465517	0.741379	0.775862	0.844828	0.758621	0.827586	0.827586	0.534483	0.896552
2	32	Session 1	20	Asian	Public Health Science	Undergraduate	1	1	Moderate	N/A	US	Yes	20	0.1	100	4	28		0	1	0	1	0	0	0	0.448276	0.741379	0.931035	0.827586	0.706897	0.793103	0.689655	0.948276	0.844828	0.724138	0.775862	0.896552	0.775862	0.844828	0.931035	0.465517	0.741379	0.775862	0.844828	0.758621	0.827586	0.827586	0.534483	0.896552
2	33	Session 1	20	Asian	Public Health Science	Undergraduate	1	1	Moderate	N/A	US	Yes	20	0.1	100	4	28		0	1	0	1	0	0	0	0.448276	0.741379	0.931035	0.827586	0.706897	0.793103	0.689655	0.948276	0.844828	0.724138	0.775862	0.896552	0.775862	0.844828	0.931035	0.465517	0.741379	0.775862	0.844828	0.758621	0.827586	0.827586	0.534483	0.896552
2	34	Session 1	20	Asian	Public Health Science	Undergraduate	1	1	Moderate	N/A	US	Yes	20	0.1	100	4	28		0	1	0	1	0	0	0	0.448276	0.741379	0.931035	0.827586	0.706897	0.793103	0.689655	0.948276	0.844828	0.724138	0.775862	0.896552	0.775862	0.844828	0.931035	0.465517	0.741379	0.775862	0.844828	0.758621	0.827586	0.827586	0.534483	0.896552
2	35	Session 1	20	Asian	Public Health Science	Undergraduate	1	1	Moderate	N/A	US	Yes	20	0.1	100	4	28		0	1	0	1	0	0	0	0.448276	0.741379	0.931035	0.827586	0.706897	0.793103	0.689655	0.948276	0.844828	0.724138	0.775862	0.896552	0.775862	0.844828	0.931035	0.465517	0.741379	0.775862	0.844828	0.758621	0.827586	0.827586	0.534483	0.896552
2	36	Session 1	20	Asian	Public Health Science	Undergraduate	1	1	Moderate	N/A	US	Yes	20	0.1	100	4	28		0	1	0	1	0	0	0	0.448276	0.741379	0.931035	0.827586	0.706897	0.793103	0.689655	0.948276	0.844828	0.724138	0.775862	0.896552	0.775862	0.844828	0.931035	0.465517	0.741379	0.775862	0.844828	0.758621	0.827586	0.827586	0.534483	0.896552
3	1	Session 1	18	Korean American	Undecided/Undeclared	Undergraduate	0	0	Moderate	christian	United States	No	18	0.1	100	24	26		1	0	0	1	0	0	0	0.448276	0.741379	0.931035	0.827586	0.706897	0.793103	0.689655	0.948276	0.844828	0.724138	0.775862	0.896552	0.775862	0.844828	0.931035	0.465517	0.741379	0.775862	0.844828	0.758621	0.827586	0.827586	0.534483	0.896552
3	2	Session 1	18	Korean American	Undecided/Undeclared	Undergraduate	0	0	Moderate	christian	United States	No	18	0.1	100	24	26		1	0	0	1	0	0	0	0.448276	0.741379	0.931035	0.827586	0.706897	0.793103	0.689655	0.948276	0.844828	0.724138	0.775862	0.896552	0.775862	0.844828	0.931035	0.465517	0.741379	0.775862	0.844828	0.758621	0.827586	0.827586	0.534483	0.896552
3	3	Session 1	18	Korean American	Undecided/Undeclared	Undergraduate	0	0	Moderate	christian	United States	No	18	0.1	100	24	26		1	0	0	1	0	0	0	0.448276	0.741379	0.931035	0.827586	0.706897	0.793103	0.689655	0.948276	0.844828	0.724138	0.775862	0.896552	0.775862	0.844828	0.931035	0.465517	0.741379	0.775862	0.844828	0.758621	0.827586	0.827586	0.534483	0.896552
3	4	Session 1	18	Korean American	Undecided/Undeclared	Undergraduate	0	0	Moderate	christian	United States	No	18	0.1	100	24	26		1	0	0	1	0	0	0	0.448276	0.741379	0.931035	0.827586	0.706897	0.793103	0.689655	0.948276	0.844828	0.724138	0.775862	0.896552	0.775862	0.844828	0.931035	0.465517	0.741379	0.775862	0.844828	0.758621	0.827586	0.827586	0.534483	0.896552
3	5	Session 1	18	Korean American	Undecided/Undeclared	Undergraduate	0	0	Moderate	christian	United States	No	18	0.1	100	24	26		1	0	0	1	0	0	0	0.448276	0.741379	0.931035	0.827586	0.706897	0.793103	0.689655	0.948276	0.844828	0.724138	0.775862	0.896552	0.775862	0.844828	0.931035	0.465517	0.741379	0.775862	0.844828	0.758621	0.827586	0.827586	0.534483	0.896552
3	6	Session 1	18	Korean American	Undecided/Undeclared	Undergraduate	0	0	Moderate	christian	United States	No	18	0.1	100	24	26		1	0	0	1	0	0	0	0.448276	0.741379	0.931035	0.827586	0.706897	0.793103	0.689655	0.948276	0.844828	0.724138	0.775862	0.896552	0.775862	0.844828	0.931035	0.465517	0.741379	0.775862	0.844828	0.758621	0.827586	0.827586	0.534483	0.896552
3	7	Session 1	18	Korean American	Undecided/Undeclared	Undergraduate	0	0	Moderate	christian	United States	No	18	0.1	100	24	26		1	0	0	1	0	0	0	0.448276	0.741379	0.931035	0.827586	0.706897	0.793103	0.689655	0.948276	0.844828	0.724138	0.775862	0.896552	0.775862	0.844828	0.931035	0.465517	0.741379	0.775862	0.844828	0.758621	0.827586	0.827586	0.534483	0.896552
3	8	Session 1	18	Korean American	Undecided/Undeclared	Undergraduate	0	0	Moderate	christian	United States	No	18	0.1	100	24	26		1	0	0	1	0	0	0	0.448276	0.741379	0.931035	0.827586	0.706897	0.793103	0.689655	0.948276	0.844828	0.724138	0.775862	0.896552	0.775862	0.844828	0.931035	0.465517	0.741379	0.775862	0.844828	0.758621	0.827586	0.827586	0.534483	0.896552
3	9	Session 1	18	Korean American	Undecided/Undeclared	Undergraduate	0	0	Moderate	christian	United States	No	18	0.1	100	24	26		1	0	0	1	0	0	0	0.448276	0.741379	0.931035	0.827586	0.706897	0.793103	0.689655	0.948276	0.844828	0.724138	0.775862	0.896552	0.775862	0.844828	0.931035	0.465517	0.741379	0.775862	0.844828	0.758621	0.827586	0.827586	0.534483	0.896552
3	10	Session 1	18	Korean American	Undecided/Undeclared	Undergraduate	0	0	Moderate	christian	United States	No	18	0.1	100	24	26		1	0	0	1	0	0	0	0.448276	0.741379	0.931035	0.827586	0.706897	0.793103	0.689655	0.948276	0.844828	0.724138	0.775862	0.896552	0.775862	0.844828	0.931035	0.465517	0.741379	0.775862	0.844828	0.758621	0.827586	0.827586	0.534483	0.896552
3	11	Session 1	18	Korean American	Undecided/Undeclared	Undergraduate	0	0	Moderate	christian	United States	No	18	0.1	100	24	26		1	0	0	1	0	0	0	0.448276	0.741379	0.931035	0.827586	0.706897	0.793103	0.689655	0.948276	0.844828	0.724138	0.775862	0.896552	0.775862	0.844828	0.931035	0.465517	0.741379	0.775862	0.844828	0.758621	0.827586	0.827586	0.534483	0.896552
3	12	Session 1	18	Korean American	Undecided/Undeclared	Undergraduate	0	0	Moderate	christian	United States	No	18	0.1	100	24	26		1	0	0	1	0	0	0	0.448276	0.741379	0.931035	0.827586	0.706897	0.793103	0.689655	0.948276	0.844828	0.724138	0.775862	0.896552	0.775862	0.844828	0.931035	0.465517	0.741379	0.775862	0.844828	0.758621	0.827586	0.827586	0.534483	0.896552
3	13	Session 1	18	Korean American	Undecided/Undeclared	Undergraduate	0	0	Moderate	christian	United States	No	18	0.1	100	24	26		1	0	0	1	0	0	0	0.448276	0.741379	0.931035	0.827586	0.706897	0.793103	0.689655	0.948276	0.844828	0.724138	0.775862	0.896552	0.775862	0.844828	0.931035	0.465517	0.741379	0.775862	0.844828	0.758621	0.827586	0.827586	0.534483	0.896552
3	14	Session 1	18	Korean American	Undecided/Undeclared	Undergraduate	0	0	Moderate	christian	United States	No	18	0.1	100	24	26		1	0	0	1	0	0	0	0.448276	0.741379	0.931035	0.827586	0.706897	0.793103	0.689655	0.948276	0.844828	0.724138	0.775862	0.896552	0.775862	0.844828	0.931035	0.465517	0.741379	0.775862	0.844828	0.758621	0.827586	0.827586	0.534483	0.896552
3	15	Session 1	18	Korean American	Undecided/Undeclared	Undergraduate	0	0	Moderate	christian	United States	No	18	0.1	100	24	26		1	0	0	1	0	0	0	0.448276	0.741379	0.931035	0.827586	0.706897	0.793103	0.689655	0.948276	0.844828	0.724138	0.775862	0.896552	0.775862	0.844828	0.931035	0.465517	0.741379	0.775862	0.844828	0.758621	0.827586	0.827586	0.534483	0.896552
3	16	Session 1	18	Korean American	Undecided/Undeclared	Undergraduate	0	0	Moderate	christian	United States	No	18	0.1	100	24	26		1	0	0	1	0	0	0	0.448276	0.741379	0.931035	0.827586	0.706897	0.793103	0.689655	0.948276	0.844828	0.724138	0.775862	0.896552	0.775862	0.844828	0.931035	0.465517	0.741379	0.775862	0.844828	0.758621	0.827586	0.827586	0.534483	0.896552
3	17	Session 1	18	Korean American	Undecided/Undeclared	Undergraduate	0	0	Moderate	christian	United States	No	18	0.1	100	24	26		1	0	0	1	0	0	0	0.448276	0.741379	0.931035	0.827586	0.706897	0.793103	0.689655	0.948276	0.844828	0.724138	0.775862	0.896552	0.775862	0.844828	0.931035	0.465517	0.741379	0.775862	0.844828	0.758621	0.827586	0.827586	0.534483	0.896552
3	18	Session 1	18	Korean American	Undecided/Undeclared	Undergraduate	0	0	Moderate	christian	United States	No	18	0.1	100	24	26		1	0	0	1	0	0	0	0.448276	0.741379	0.931035	0.827586	0.706897	0.793103	0.689655	0.948276	0.844828	0.724138	0.775862	0.896552	0.775862	0.844828	0.931035	0.465517	0.741379	0.775862	0.844828	0.758621	0.827586	0.827586	0.534483	0.896552
3	19	Session 1	18	Korean American	Undecided/Undeclared	Undergraduate	0	0	Moderate	christian	United States	No	18	0.1	100	24	26		1	0	0	1	0	0	0	0.448276	0.741379	0.931035	0.827586	0.706897	0.793103	0.689655	0.948276	0.844828	0.724138	0.775862	0.896552	0.775862	0.844828	0.931035	0.465517	0.741379	0.775862	0.844828	0.758621	0.827586	0.827586	0.534483	0.896552
3	20	Session 1	18	Korean American	Undecided/Undeclared	Undergraduate	0	0	Moderate	christian	United States	No	18	0.1	100	24	26		1	0	0	1	0	0	0	0.448276	0.741379	0.931035	0.827586	0.706897	0.793103	0.689655	0.948276	0.844828	0.724138	0.775862	0.896552	0.775862	0.844828	0.931035	0.465517	0.741379	0.775862	0.844828	0.758621	0.827586	0.827586	0.534483	0.896552
3	21	Session 1	18	Korean American	Undecided/Undeclared	Undergraduate	0	0	Moderate	christian	United States	No	18	0.1	100	24	26		1	0	0	1	0	0	0	0.448276	0.741379	0.931035	0.827586	0.706897	0.793103	0.689655	0.948276	0.844828	0.724138	0.775862	0.896552	0.775862	0.844828	0.931035	0.465517	0.741379	0.775862	0.844828	0.758621	0.827586	0.827586	0.534483	0.896552
3	22	Session 1	18	Korean American	Undecided/Undeclared	Undergraduate	0	0	Moderate	christian	United States	No	18	0.1	100	24	26		1	0	0	1	0	0	0	0.448276	0.741379	0.931035	0.827586	0.706897	0.793103	0.689655	0.948276	0.844828	0.724138	0.775862	0.896552	0.775862	0.844828	0.931035	0.465517	0.741379	0.775862	0.844828	0.758621	0.827586	0.827586	0.534483	0.896552
3	23	Session 1	18	Korean American	Undecided/Undeclared	Undergraduate	0	0	Moderate	christian	United States	No	18	0.1	100	24	26		1	0	0	1	0	0	0	0.448276	0.741379	0.931035	0.827586	0.706897	0.793103	0.689655	0.948276	0.844828	0.724138	0.775862	0.896552	0.775862	0.844828	0.931035	0.465517	0.741379	0.775862	0.844828	0.758621	0.827586	0.827586	0.534483	0.896552
3	24	Session 1	18	Korean American	Undecided/Undeclared	Undergraduate	0	0	Moderate	christian	United States	No	18	0.1	100	24	26		1	0	0	1	0	0	0	0.448276	0.741379	0.931035	0.827586	0.706897	0.793103	0.689655	0.948276	0.844828	0.724138	0.775862	0.896552	0.775862	0.844828	0.931035	0.465517	0.741379	0.775862	0.844828	0.758621	0.827586	0.827586	0.534483	0.896552
3	25	Session 1	18	Korean American	Undecided/Undeclared	Undergraduate	0	0	Moderate	christian	United States	No	18	0.1	100	24	26		1	0	0	1	0	0	0	0.448276	0.741379	0.931035	0.827586	0.706897	0.793103	0.689655	0.948276	0.844828	0.724138	0.775862	0.896552	0.775862	0.844828	0.931035	0.465517	0.741379	0.775862	0.844828	0.758621	0.827586	0.827586	0.534483	0.896552
3	26	Session 1	18	Korean American	Undecided/Undeclared	Undergraduate	0	0	Moderate	christian	United States	No	18	0.1	100	24	26		1	0	0	1	0	0	0	0.448276	0.741379	0.931035	0.827586	0.706897	0.793103	0.689655	0.948276	0.844828	0.724138	0.775862	0.896552	0.775862	0.844828	0.931035	0.465517	0.741379	0.775862	0.844828	0.758621	0.827586	0.827586	0.534483	0.896552
3	27	Session 1	18	Korean American	Undecided/Undeclared	Undergraduate	0	0	Moderate	christian	United States	No	18	0.1	100	24	26		1	0	0	1	0	0	0	0.448276	0.741379	0.931035	0.827586	0.706897	0.793103	0.689655	0.948276	0.844828	0.724138	0.775862	0.896552	0.775862	0.844828	0.931035	0.465517	0.741379	0.775862	0.844828	0.758621	0.827586	0.827586	0.534483	0.896552
3	28	Session 1	18	Korean American	Undecided/Undeclared	Undergraduate	0	0	Moderate	christian	United States	No	18	0.1	100	24	26		1	0	0	1	0	0	0	0.448276	0.741379	0.931035	0.827586	0.706897	0.793103	0.689655	0.948276	0.844828	0.724138	0.775862	0.896552	0.775862	0.844828	0.931035	0.465517	0.741379	0.775862	0.844828	0.758621	0.827586	0.827586	0.534483	0.896552
3	29	Session 1	18	Korean American	Undecided/Undeclared	Undergraduate	0	0	Moderate	christian	United States	No	18	0.1	100	24	26		1	0	0	1	0	0	0	0.448276	0.741379	0.931035	0.827586	0.706897	0.793103	0.689655	0.948276	0.844828	0.724138	0.775862	0.896552	0.775862	0.844828	0.931035	0.465517	0.741379	0.775862	0.844828	0.758621	0.827586	0.827586	0.534483	0.896552
3	30	Session 1	18	Korean American	Undecided/Undeclared	Undergraduate	0	0	Moderate	christian	United States	No	18	0.1	100	24	26		1	0	0	1	0	0	0	0.448276	0.741379	0.931035	0.827586	0.706897	0.793103	0.689655	0.948276	0.844828	0.724138	0.775862	0.896552	0.775862	0.844828	0.931035	0.465517	0.741379	0.775862	0.844828	0.758621	0.827586	0.827586	0.534483	0.896552
3	31	Session 1	18	Korean American	Undecided/Undeclared	Undergraduate	0	0	Moderate	christian	United States	No	18	0.1	100	24	26		1	0	0	1	0	0	0	0.448276	0.741379	0.931035	0.827586	0.706897	0.793103	0.689655	0.948276	0.844828	0.724138	0.775862	0.896552	0.775862	0.844828	0.931035	0.465517	0.741379	0.775862	0.844828	0.758621	0.827586	0.827586	0.534483	0.896552
3	32	Session 1	18	Korean American	Undecided/Undeclared	Undergraduate	0	0	Moderate	christian	United States	No	18	0.1	100	24	26		1	0	0	1	0	0	0	0.448276	0.741379	0.931035	0.827586	0.706897	0.793103	0.689655	0.948276	0.844828	0.724138	0.775862	0.896552	0.775862	0.844828	0.931035	0.465517	0.741379	0.775862	0.844828	0.758621	0.827586	0.827586	0.534483	0.896552
3	33	Session 1	18	Korean American	Undecided/Undeclared	Undergraduate	0	0	Moderate	christian	United States	No	18	0.1	100	24	26		1	0	0	1	0	0	0	0.448276	0.741379	0.931035	0.827586	0.706897	0.793103	0.689655	0.948276	0.844828	0.724138	0.775862	0.896552	0.775862	0.844828	0.931035	0.465517	0.741379	0.775862	0.844828	0.758621	0.827586	0.827586	0.534483	0.896552
3	34	Session 1	18	Korean American	Undecided/Undeclared	Undergraduate	0	0	Moderate	christian	United States	No	18	0.1	100	24	26		1	0	0	1	0	0	0	0.448276	0.741379	0.931035	0.827586	0.706897	0.793103	0.689655	0.948276	0.844828	0.724138	0.775862	0.896552	0.775862	0.844828	0.931035	0.465517	0.741379	0.775862	0.844828	0.758621	0.827586	0.827586	0.534483	0.896552
3	35	Session 1	18	Korean American	Undecided/Undeclared	Undergraduate	0	0	Moderate	christian	United States	No	18	0.1	100	24	26		1	0	0	1	0	0	0	0.448276	0.741379	0.931035	0.827586	0.706897	0.793103	0.689655	0.948276	0.844828	0.724138	0.775862	0.896552	0.775862	0.844828	0.931035	0.465517	0.741379	0.775862	0.844828	0.758621	0.827586	0.827586	0.534483	0.896552
3	36	Session 1	18	Korean American	Undecided/Undeclared	Undergraduate	0	0	Moderate	christian	United States	No	18	0.1	100	24	26		1	0	0	1	0	0	0	0.448276	0.741379	0.931035	0.827586	0.706897	0.793103	0.689655	0.948276	0.844828	0.724138	0.775862	0.896552	0.775862	0.844828	0.931035	0.465517	0.741379	0.775862	0.844828	0.758621	0.827586	0.827586	0.534483	0.896552
4	1	Session 1	22	Mixed Race	Public Health Science	Undergraduate	0	0	Moderate	Islam	USA	Yes	22	0.1	10	12	24		1	1	0	1	0	0	0	0.448276	0.741379	0.931035	0.827586	0.706897	0.793103	0.689655	0.948276	0.844828	0.724138	0.775862	0.896552	0.775862	0.844828	0.931035	0.465517	0.741379	0.775862	0.844828	0.758621	0.827586	0.827586	0.534483	0.896552
4	2	Session 1	22	Mixed Race	Public Health Science	Undergraduate	0	0	Moderate	Islam	USA	Yes	22	0.1	10	12	24		1	1	0	1	0	0	0	0.448276	0.741379	0.931035	0.827586	0.706897	0.793103	0.689655	0.948276	0.844828	0.724138	0.775862	0.896552	0.775862	0.844828	0.931035	0.465517	0.741379	0.775862	0.844828	0.758621	0.827586	0.827586	0.534483	0.896552
4	3	Session 1	22	Mixed Race	Public Health Science	Undergraduate	0	0	Moderate	Islam	USA	Yes	22	0.1	10	12	24		1	1	0	1	0	0	0	0.448276	0.741379	0.931035	0.827586	0.706897	0.793103	0.689655	0.948276	0.844828	0.724138	0.775862	0.896552	0.775862	0.844828	0.931035	0.465517	0.741379	0.775862	0.844828	0.758621	0.827586	0.827586	0.534483	0.896552
4	4	Session 1	22	Mixed Race	Public Health Science	Undergraduate	0	0	Moderate	Islam	USA	Yes	22	0.1	10	12	24		1	1	0	1	0	0	0	0.448276	0.741379	0.931035	0.827586	0.706897	0.793103	0.689655	0.948276	0.844828	0.724138	0.775862	0.896552	0.775862	0.844828	0.931035	0.465517	0.741379	0.775862	0.844828	0.758621	0.827586	0.827586	0.534483	0.896552
4	5	Session 1	22	Mixed Race	Public Health Science	Undergraduate	0	0	Moderate	Islam	USA	Yes	22	0.1	10	12	24		1	1	0	1	0	0	0	0.448276	0.741379	0.931035	0.827586	0.706897	0.793103	0.689655	0.948276	0.844828	0.724138	0.775862	0.896552	0.775862	0.844828	0.931035	0.465517	0.741379	0.775862	0.844828	0.758621	0.827586	0.827586	0.534483	0.896552
4	6	Session 1	22	Mixed Race	Public Health Science	Undergraduate	0	0	Moderate	Islam	USA	Yes	22	0.1	10	12	24		1	1	0	1	0	0	0	0.448276	0.741379	0.931035	0.827586	0.706897	0.793103	0.689655	0.948276	0.844828	0.724138	0.775862	0.896552	0.775862	0.844828	0.931035	0.465517	0.741379	0.775862	0.844828	0.758621	0.827586	0.827586	0.534483	0.896552
4	7	Session 1	22	Mixed Race	Public Health Science	Undergraduate	0	0	Moderate	Islam	USA	Yes	22	0.1	10	12	24		1	1	0	1	0	0	0	0.448276	0.741379	0.931035	0.827586	0.706897	0.793103	0.689655	0.948276	0.844828	0.724138	0.775862	0.896552	0.775862	0.844828	0.931035	0.465517	0.741379	0.775862	0.844828	0.758621	0.827586	0.827586	0.534483	0.896552
4	8	Session 1	22	Mixed Race	Public Health Science	Undergraduate	0	0	Moderate	Islam	USA	Yes	22	0.1	10	12	24		1	1	0	1	0	0	0	0.448276	0.741379	0.931035	0.827586	0.706897	0.793103	0.689655	0.948276	0.844828	0.724138	0.775862	0.896552	0.775862	0.844828	0.931035	0.465517	0.741379	0.775862	0.844828	0.758621	0.827586	0.827586	0.534483	0.896552
4	9	Session 1	22	Mixed Race	Public Health Science	Undergraduate	0	0	Moderate	Islam	USA	Yes	22	0.1	10	12	24		1	1	0	1	0	0	0	0.448276	0.741379	0.931035	0.827586	0.706897	0.793103	0.689655	0.948276	0.844828	0.724138	0.775862	0.896552	0.775862	0.844828	0.931035	0.465517	0.741379	0.775862	0.844828	0.758621	0.827586	0.827586	0.534483	0.896552
4	10	Session 1	22	Mixed Race	Public Health Science	Undergraduate	0	0	Moderate	Islam	USA	Yes	22	0.1	10	12	24		1	1	0	1	0	0	0	0.448276	0.741379	0.931035	0.827586	0.706897	0.793103	0.689655	0.948276	0.844828	0.724138	0.775862	0.896552	0.775862	0.844828	0.931035	0.465517	0.741379	0.775862	0.844828	0.758621	0.827586	0.827586	0.534483	0.896552
4	11	Session 1	22	Mixed Race	Public Health Science	Undergraduate	0	0	Moderate	Islam	USA	Yes	22	0.1	10	12	24		1	1	0	1	0	0	0	0.448276	0.741379	0.931035	0.827586	0.706897	0.793103	0.689655	0.948276	0.844828	0.724138	0.775862	0.896552	0.775862	0.844828	0.931035	0.465517	0.741379	0.775862	0.844828	0.758621	0.827586	0.827586	0.534483	0.896552
4	12	Session 1	22	Mixed Race	Public Health Science	Undergraduate	0	0	Moderate	Islam	USA	Yes	22	0.1	10	12	24		1	1	0	1	0	0	0	0.448276	0.741379	0.931035	0.827586	0.706897	0.793103	0.689655	0.948276	0.844828	0.724138	0.775862	0.896552	0.775862	0.844828	0.931035	0.465517	0.741379	0.775862	0.844828	0.758621	0.827586	0.827586	0.534483	0.896552
4	13	Session 1	22	Mixed Race	Public Health Science	Undergraduate	0	0	Moderate	Islam	USA	Yes	22	0.1	10	12	24		1	1	0	1	0	0	0	0.448276	0.741379	0.931035	0.827586	0.706897	0.793103	0.689655	0.948276	0.844828	0.724138	0.775862	0.896552	0.775862	0.844828	0.931035	0.465517	0.741379	0.775862	0.844828	0.758621	0.827586	0.827586	0.534483	0.896552
4	14	Session 1	22	Mixed Race	Public Health Science	Undergraduate	0	0	Moderate	Islam	USA	Yes	22	0.1	10	12	24		1	1	0	1	0	0	0	0.448276	0.741379	0.931035	0.827586	0.706897	0.793103	0.689655	0.948276	0.844828	0.724138	0.775862	0.896552	0.775862	0.844828	0.931035	0.465517	0.741379	0.775862	0.844828	0.758621	0.827586	0.827586	0.534483	0.896552
4	15	Session 1	22	Mixed Race	Public Health Science	Undergraduate	0	0	Moderate	Islam	USA	Yes	22	0.1	10	12	24		1	1	0	1	0	0	0	0.448276	0.741379	0.931035	0.827586	0.706897	0.793103	0.689655	0.948276	0.844828	0.724138	0.775862	0.896552	0.775862	0.844828	0.931035	0.465517	0.741379	0.775862	0.844828	0.758621	0.827586	0.827586	0.534483	0.896552
4	16	Session 1	22	Mixed Race	Public Health Science	Undergraduate	0	0	Moderate	Islam	USA	Yes	22	0.1	10	12	24		1	1	0	1	0	0	0	0.448276	0.741379	0.931035	0.827586	0.706897	0.793103	0.689655	0.948276	0.844828	0.724138	0.775862	0.896552	0.775862	0.844828	0.931035	0.465517	0.741379	0.775862	0.844828	0.758621	0.827586	0.827586	0.534483	0.896552
4	17	Session 1	22	Mixed Race	Public Health Science	Undergraduate	0	0	Moderate	Islam	USA	Yes	22	0.1	10	12	24		1	1	0	1	0	0	0	0.448276	0.741379	0.931035	0.827586	0.706897	0.793103	0.689655	0.948276	0.844828	0.724138	0.775862	0.896552	0.775862	0.844828	0.931035	0.465517	0.741379	0.775862	0.844828	0.758621	0.827586	0.827586	0.534483	0.896552
4	18	Session 1	22	Mixed Race	Public Health Science	Undergraduate	0	0	Moderate	Islam	USA	Yes	22	0.1	10	12	24		1	1	0	1	0	0	0	0.448276	0.741379	0.931035	0.827586	0.706897	0.793103	0.689655	0.948276	0.844828	0.724138	0.775862	0.896552	0.775862	0.844828	0.931035	0.465517	0.741379	0.775862	0.844828	0.758621	0.827586	0.827586	0.534483	0.896552
4	19	Session 1	22	Mixed Race	Public Health Science	Undergraduate	0	0	Moderate	Islam	USA	Yes	22	0.1	10	12	24		1	1	0	1	0	0	0	0.448276	0.741379	0.931035	0.827586	0.706897	0.793103	0.689655	0.948276	0.844828	0.724138	0.775862	0.896552	0.775862	0.844828	0.931035	0.465517	0.741379	0.775862	0.844828	0.758621	0.827586	0.827586	0.534483	0.896552
4	20	Session 1	22	Mixed Race	Public Health Science	Undergraduate	0	0	Moderate	Islam	USA	Yes	22	0.1	10	12	24		1	1	0	1	0	0	0	0.448276	0.741379	0.931035	0.827586	0.706897	0.793103	0.689655	0.948276	0.844828	0.724138	0.775862	0.896552	0.775862	0.844828	0.931035	0.465517	0.741379	0.775862	0.844828	0.758621	0.827586	0.827586	0.534483	0.896552
4	21	Session 1	22	Mixed Race	Public Health Science	Undergraduate	0	0	Moderate	Islam	USA	Yes	22	0.1	10	12	24		1	1	0	1	0	0	0	0.448276	0.741379	0.931035	0.827586	0.706897	0.793103	0.689655	0.948276	0.844828	0.724138	0.775862	0.896552	0.775862	0.844828	0.931035	0.465517	0.741379	0.775862	0.844828	0.758621	0.827586	0.827586	0.534483	0.896552
4	22	Session 1	22	Mixed Race	Public Health Science	Undergraduate	0	0	Moderate	Islam	USA	Yes	22	0.1	10	12	24		1	1	0	1	0	0	0	0.448276	0.741379	0.931035	0.827586	0.706897	0.793103	0.689655	0.948276	0.844828	0.724138	0.775862	0.896552	0.775862	0.844828	0.931035	0.465517	0.741379	0.775862	0.844828	0.758621	0.827586	0.827586	0.534483	0.896552
4	23	Session 1	22	Mixed Race	Public Health Science	Undergraduate	0	0	Moderate	Islam	USA	Yes	22	0.1	10	12	24		1	1	0	1	0	0	0	0.448276	0.741379	0.931035	0.827586	0.706897	0.793103	0.689655	0.948276	0.844828	0.724138	0.775862	0.896552	0.775862	0.844828	0.931035	0.465517	0.741379	0.775862	0.844828	0.758621	0.827586	0.827586	0.534483	0.896552
4	24	Session 1	22	Mixed Race	Public Health Science	Undergraduate	0	0	Moderate	Islam	USA	Yes	22	0.1	10	12	24		1	1	0	1	0	0	0	0.448276	0.741379	0.931035	0.827586	0.706897	0.793103	0.689655	0.948276	0.844828	0.724138	0.775862	0.896552	0.775862	0.844828	0.931035	0.465517	0.741379	0.775862	0.844828	0.758621	0.827586	0.827586	0.534483	0.896552
4	25	Session 1	22	Mixed Race	Public Health Science	Undergraduate	0	0	Moderate	Islam	USA	Yes	22	0.1	10	12	24		1	1	0	1	0	0	0	0.448276	0.741379	0.931035	0.827586	0.706897	0.793103	0.689655	0.948276	0.844828	0.724138	0.775862	0.896552	0.775862	0.844828	0.931035	0.465517	0.741379	0.775862	0.844828	0.758621	0.827586	0.827586	0.534483	0.896552
4	26	Session 1	22	Mixed Race	Public Health Science	Undergraduate	0	0	Moderate	Islam	USA	Yes	22	0.1	10	12	24		1	1	0	1	0	0	0	0.448276	0.741379	0.931035	0.827586	0.706897	0.793103	0.689655	0.948276	0.844828	0.724138	0.775862	0.896552	0.775862	0.844828	0.931035	0.465517	0.741379	0.775862	0.844828	0.758621	0.827586	0.827586	0.534483	0.896552
4	27	Session 1	22	Mixed Race	Public Health Science	Undergraduate	0	0	Moderate	Islam	USA	Yes	22	0.1	10	12	24		1	1	0	1	0	0	0	0.448276	0.741379	0.931035	0.827586	0.706897	0.793103	0.689655	0.948276	0.844828	0.724138	0.775862	0.896552	0.775862	0.844828	0.931035	0.465517	0.741379	0.775862	0.844828	0.758621	0.827586	0.827586	0.534483	0.896552
4	28	Session 1	22	Mixed Race	Public Health Science	Undergraduate	0	0	Moderate	Islam	USA	Yes	22	0.1	10	12	24		1	1	0	1	0	0	0	0.448276	0.741379	0.931035	0.827586	0.706897	0.793103	0.689655	0.948276	0.844828	0.724138	0.775862	0.896552	0.775862	0.844828	0.931035	0.465517	0.741379	0.775862	0.844828	0.758621	0.827586	0.827586	0.534483	0.896552
4	29	Session 1	22	Mixed Race	Public Health Science	Undergraduate	0	0	Moderate	Islam	USA	Yes	22	0.1	10	12	24		1	1	0	1	0	0	0	0.448276	0.741379	0.931035	0.827586	0.706897	0.793103	0.689655	0.948276	0.844828	0.724138	0.775862	0.896552	0.775862	0.844828	0.931035	0.465517	0.741379	0.775862	0.844828	0.758621	0.827586	0.827586	0.534483	0.896552
4	30	Session 1	22	Mixed Race	Public Health Science	Undergraduate	0	0	Moderate	Islam	USA	Yes	22	0.1	10	12	24		1	1	0	1	0	0	0	0.448276	0.741379	0.931035	0.827586	0.706897	0.793103	0.689655	0.948276	0.844828	0.724138	0.775862	0.896552	0.775862	0.844828	0.931035	0.465517	0.741379	0.775862	0.844828	0.758621	0.827586	0.827586	0.534483	0.896552
4	31	Session 1	22	Mixed Race	Public Health Science	Undergraduate	0	0	Moderate	Islam	USA	Yes	22	0.1	10	12	24		1	1	0	1	0	0	0	0.448276	0.741379	0.931035	0.827586	0.706897	0.793103	0.689655	0.948276	0.844828	0.724138	0.775862	0.896552	0.775862	0.844828	0.931035	0.465517	0.741379	0.775862	0.844828	0.758621	0.827586	0.827586	0.534483	0.896552
4	32	Session 1	22	Mixed Race	Public Health Science	Undergraduate	0	0	Moderate	Islam	USA	Yes	22	0.1	10	12	24		1	1	0	1	0	0	0	0.448276	0.741379	0.931035	0.827586	0.706897	0.793103	0.689655	0.948276	0.844828	0.724138	0.775862	0.896552	0.775862	0.844828	0.931035	0.465517	0.741379	0.775862	0.844828	0.758621	0.827586	0.827586	0.534483	0.896552
4	33	Session 1	22	Mixed Race	Public Health Science	Undergraduate	0	0	Moderate	Islam	USA	Yes	22	0.1	10	12	24		1	1	0	1	0	0	0	0.448276	0.741379	0.931035	0.827586	0.706897	0.793103	0.689655	0.948276	0.844828	0.724138	0.775862	0.896552	0.775862	0.844828	0.931035	0.465517	0.741379	0.775862	0.844828	0.758621	0.827586	0.827586	0.534483	0.896552
4	34	Session 1	22	Mixed Race	Public Health Science	Undergraduate	0	0	Moderate	Islam	USA	Yes	22	0.1	10	12	24		1	1	0	1	0	0	0	0.448276	0.741379	0.931035	0.827586	0.706897	0.793103	0.689655	0.948276	0.844828	0.724138	0.775862	0.896552	0.775862	0.844828	0.931035	0.465517	0.741379	0.775862	0.844828	0.758621	0.827586	0.827586	0.534483	0.896552
4	35	Session 1	22	Mixed Race	Public Health Science	Undergraduate	0	0	Moderate	Islam	USA	Yes	22	0.1	10	12	24		1	1	0	1	0	0	0	0.448276	0.741379	0.931035	0.827586	0.706897	0.793103	0.689655	0.948276	0.844828	0.724138	0.775862	0.896552	0.775862	0.844828	0.931035	0.465517	0.741379	0.775862	0.844828	0.758621	0.827586	0.827586	0.534483	0.896552
4	36	Session 1	22	Mixed Race	Public Health Science	Undergraduate	0	0	Moderate	Islam	USA	Yes	22	0.1	10	12	24		1	1	0	1	0	0	0	0.448276	0.741379	0.931035	0.827586	0.706897	0.793103	0.689655	0.948276	0.844828	0.724138	0.775862	0.896552	0.775862	0.844828	0.931035	0.465517	0.741379	0.775862	0.844828	0.758621	0.827586	0.827586	0.534483	0.896552
5	1	Session 1	18	Vietnamese	Electrical Engineering	Undergraduate	1	1	Moderate	Catholic	U.S.A	Yes	18	0.05	5	47	19		0	1	3	1	0	0	0	0.448276	0.741379	0.931035	0.827586	0.706897	0.793103	0.689655	0.948276	0.844828	0.724138	0.775862	0.896552	0.775862	0.844828	0.931035	0.465517	0.741379	0.775862	0.844828	0.758621	0.827586	0.827586	0.534483	0.896552
5	2	Session 1	18	Vietnamese	Electrical Engineering	Undergraduate	1	1	Moderate	Catholic	U.S.A	Yes	18	0.05	5	47	19		0	1	3	1	0	0	0	0.448276	0.741379	0.931035	0.827586	0.706897	0.793103	0.689655	0.948276	0.844828	0.724138	0.775862	0.896552	0.775862	0.844828	0.931035	0.465517	0.741379	0.775862	0.844828	0.758621	0.827586	0.827586	0.534483	0.896552
5	3	Session 1	18	Vietnamese	Electrical Engineering	Undergraduate	1	1	Moderate	Catholic	U.S.A	Yes	18	0.05	5	47	19		0	1	3	1	0	0	0	0.448276	0.741379	0.931035	0.827586	0.706897	0.793103	0.689655	0.948276	0.844828	0.724138	0.775862	0.896552	0.775862	0.844828	0.931035	0.465517	0.741379	0.775862	0.844828	0.758621	0.827586	0.827586	0.534483	0.896552
5	4	Session 1	18	Vietnamese	Electrical Engineering	Undergraduate	1	1	Moderate	Catholic	U.S.A	Yes	18	0.05	5	47	19		0	1	3	1	0	0	0	0.448276	0.741379	0.931035	0.827586	0.706897	0.793103	0.689655	0.948276	0.844828	0.724138	0.775862	0.896552	0.775862	0.844828	0.931035	0.465517	0.741379	0.775862	0.844828	0.758621	0.827586	0.827586	0.534483	0.896552
5	5	Session 1	18	Vietnamese	Electrical Engineering	Undergraduate	1	1	Moderate	Catholic	U.S.A	Yes	18	0.05	5	47	19		0	1	3	1	0	0	0	0.448276	0.741379	0.931035	0.827586	0.706897	0.793103	0.689655	0.948276	0.844828	0.724138	0.775862	0.896552	0.775862	0.844828	0.931035	0.465517	0.741379	0.775862	0.844828	0.758621	0.827586	0.827586	0.534483	0.896552
5	6	Session 1	18	Vietnamese	Electrical Engineering	Undergraduate	1	1	Moderate	Catholic	U.S.A	Yes	18	0.05	5	47	19		0	1	3	1	0	0	0	0.448276	0.741379	0.931035	0.827586	0.706897	0.793103	0.689655	0.948276	0.844828	0.724138	0.775862	0.896552	0.775862	0.844828	0.931035	0.465517	0.741379	0.775862	0.844828	0.758621	0.827586	0.827586	0.534483	0.896552
5	7	Session 1	18	Vietnamese	Electrical Engineering	Undergraduate	1	1	Moderate	Catholic	U.S.A	Yes	18	0.05	5	47	19		0	1	3	1	0	0	0	0.448276	0.741379	0.931035	0.827586	0.706897	0.793103	0.689655	0.948276	0.844828	0.724138	0.775862	0.896552	0.775862	0.844828	0.931035	0.465517	0.741379	0.775862	0.844828	0.758621	0.827586	0.827586	0.534483	0.896552
5	8	Session 1	18	Vietnamese	Electrical Engineering	Undergraduate	1	1	Moderate	Catholic	U.S.A	Yes	18	0.05	5	47	19		0	1	3	1	0	0	0	0.448276	0.741379	0.931035	0.827586	0.706897	0.793103	0.689655	0.948276	0.844828	0.724138	0.775862	0.896552	0.775862	0.844828	0.931035	0.465517	0.741379	0.775862	0.844828	0.758621	0.827586	0.827586	0.534483	0.896552
5	9	Session 1	18	Vietnamese	Electrical Engineering	Undergraduate	1	1	Moderate	Catholic	U.S.A	Yes	18	0.05	5	47	19		0	1	3	1	0	0	0	0.448276	0.741379	0.931035	0.827586	0.706897	0.793103	0.689655	0.948276	0.844828	0.724138	0.775862	0.896552	0.775862	0.844828	0.931035	0.465517	0.741379	0.775862	0.844828	0.758621	0.827586	0.827586	0.534483	0.896552
5	10	Session 1	18	Vietnamese	Electrical Engineering	Undergraduate	1	1	Moderate	Catholic	U.S.A	Yes	18	0.05	5	47	19		0	1	3	1	0	0	0	0.448276	0.741379	0.931035	0.827586	0.706897	0.793103	0.689655	0.948276	0.844828	0.724138	0.775862	0.896552	0.775862	0.844828	0.931035	0.465517	0.741379	0.775862	0.844828	0.758621	0.827586	0.827586	0.534483	0.896552
5	11	Session 1	18	Vietnamese	Electrical Engineering	Undergraduate	1	1	Moderate	Catholic	U.S.A	Yes	18	0.05	5	47	19		0	1	3	1	0	0	0	0.448276	0.741379	0.931035	0.827586	0.706897	0.793103	0.689655	0.948276	0.844828	0.724138	0.775862	0.896552	0.775862	0.844828	0.931035	0.465517	0.741379	0.775862	0.844828	0.758621	0.827586	0.827586	0.534483	0.896552
5	12	Session 1	18	Vietnamese	Electrical Engineering	Undergraduate	1	1	Moderate	Catholic	U.S.A	Yes	18	0.05	5	47	19		0	1	3	1	0	0	0	0.448276	0.741379	0.931035	0.827586	0.706897	0.793103	0.689655	0.948276	0.844828	0.724138	0.775862	0.896552	0.775862	0.844828	0.931035	0.465517	0.741379	0.775862	0.844828	0.758621	0.827586	0.827586	0.534483	0.896552
5	13	Session 1	18	Vietnamese	Electrical Engineering	Undergraduate	1	1	Moderate	Catholic	U.S.A	Yes	18	0.05	5	47	19		0	1	3	1	0	0	0	0.448276	0.741379	0.931035	0.827586	0.706897	0.793103	0.689655	0.948276	0.844828	0.724138	0.775862	0.896552	0.775862	0.844828	0.931035	0.465517	0.741379	0.775862	0.844828	0.758621	0.827586	0.827586	0.534483	0.896552
5	14	Session 1	18	Vietnamese	Electrical Engineering	Undergraduate	1	1	Moderate	Catholic	U.S.A	Yes	18	0.05	5	47	19		0	1	3	1	0	0	0	0.448276	0.741379	0.931035	0.827586	0.706897	0.793103	0.689655	0.948276	0.844828	0.724138	0.775862	0.896552	0.775862	0.844828	0.931035	0.465517	0.741379	0.775862	0.844828	0.758621	0.827586	0.827586	0.534483	0.896552
5	15	Session 1	18	Vietnamese	Electrical Engineering	Undergraduate	1	1	Moderate	Catholic	U.S.A	Yes	18	0.05	5	47	19		0	1	3	1	0	0	0	0.448276	0.741379	0.931035	0.827586	0.706897	0.793103	0.689655	0.948276	0.844828	0.724138	0.775862	0.896552	0.775862	0.844828	0.931035	0.465517	0.741379	0.775862	0.844828	0.758621	0.827586	0.827586	0.534483	0.896552
5	16	Session 1	18	Vietnamese	Electrical Engineering	Undergraduate	1	1	Moderate	Catholic	U.S.A	Yes	18	0.05	5	47	19		0	1	3	1	0	0	0	0.448276	0.741379	0.931035	0.827586	0.706897	0.793103	0.689655	0.948276	0.844828	0.724138	0.775862	0.896552	0.775862	0.844828	0.931035	0.465517	0.741379	0.775862	0.844828	0.758621	0.827586	0.827586	0.534483	0.896552
5	17	Session 1	18	Vietnamese	Electrical Engineering	Undergraduate	1	1	Moderate	Catholic	U.S.A	Yes	18	0.05	5	47	19		0	1	3	1	0	0	0	0.448276	0.741379	0.931035	0.827586	0.706897	0.793103	0.689655	0.948276	0.844828	0.724138	0.775862	0.896552	0.775862	0.844828	0.931035	0.465517	0.741379	0.775862	0.844828	0.758621	0.827586	0.827586	0.534483	0.896552
5	18	Session 1	18	Vietnamese	Electrical Engineering	Undergraduate	1	1	Moderate	Catholic	U.S.A	Yes	18	0.05	5	47	19		0	1	3	1	0	0	0	0.448276	0.741379	0.931035	0.827586	0.706897	0.793103	0.689655	0.948276	0.844828	0.724138	0.775862	0.896552	0.775862	0.844828	0.931035	0.465517	0.741379	0.775862	0.844828	0.758621	0.827586	0.827586	0.534483	0.896552
5	19	Session 1	18	Vietnamese	Electrical Engineering	Undergraduate	1	1	Moderate	Catholic	U.S.A	Yes	18	0.05	5	47	19		0	1	3	1	0	0	0	0.448276	0.741379	0.931035	0.827586	0.706897	0.793103	0.689655	0.948276	0.844828	0.724138	0.775862	0.896552	0.775862	0.844828	0.931035	0.465517	0.741379	0.775862	0.844828	0.758621	0.827586	0.827586	0.534483	0.896552
5	20	Session 1	18	Vietnamese	Electrical Engineering	Undergraduate	1	1	Moderate	Catholic	U.S.A	Yes	18	0.05	5	47	19		0	1	3	1	0	0	0	0.448276	0.741379	0.931035	0.827586	0.706897	0.793103	0.689655	0.948276	0.844828	0.724138	0.775862	0.896552	0.775862	0.844828	0.931035	0.465517	0.741379	0.775862	0.844828	0.758621	0.827586	0.827586	0.534483	0.896552
5	21	Session 1	18	Vietnamese	Electrical Engineering	Undergraduate	1	1	Moderate	Catholic	U.S.A	Yes	18	0.05	5	47	19		0	1	3	1	0	0	0	0.448276	0.741379	0.931035	0.827586	0.706897	0.793103	0.689655	0.948276	0.844828	0.724138	0.775862	0.896552	0.775862	0.844828	0.931035	0.465517	0.741379	0.775862	0.844828	0.758621	0.827586	0.827586	0.534483	0.896552
5	22	Session 1	18	Vietnamese	Electrical Engineering	Undergraduate	1	1	Moderate	Catholic	U.S.A	Yes	18	0.05	5	47	19		0	1	3	1	0	0	0	0.448276	0.741379	0.931035	0.827586	0.706897	0.793103	0.689655	0.948276	0.844828	0.724138	0.775862	0.896552	0.775862	0.844828	0.931035	0.465517	0.741379	0.775862	0.844828	0.758621	0.827586	0.827586	0.534483	0.896552
5	23	Session 1	18	Vietnamese	Electrical Engineering	Undergraduate	1	1	Moderate	Catholic	U.S.A	Yes	18	0.05	5	47	19		0	1	3	1	0	0	0	0.448276	0.741379	0.931035	0.827586	0.706897	0.793103	0.689655	0.948276	0.844828	0.724138	0.775862	0.896552	0.775862	0.844828	0.931035	0.465517	0.741379	0.775862	0.844828	0.758621	0.827586	0.827586	0.534483	0.896552
5	24	Session 1	18	Vietnamese	Electrical Engineering	Undergraduate	1	1	Moderate	Catholic	U.S.A	Yes	18	0.05	5	47	19		0	1	3	1	0	0	0	0.448276	0.741379	0.931035	0.827586	0.706897	0.793103	0.689655	0.948276	0.844828	0.724138	0.775862	0.896552	0.775862	0.844828	0.931035	0.465517	0.741379	0.775862	0.844828	0.758621	0.827586	0.827586	0.534483	0.896552
5	25	Session 1	18	Vietnamese	Electrical Engineering	Undergraduate	1	1	Moderate	Catholic	U.S.A	Yes	18	0.05	5	47	19		0	1	3	1	0	0	0	0.448276	0.741379	0.931035	0.827586	0.706897	0.793103	0.689655	0.948276	0.844828	0.724138	0.775862	0.896552	0.775862	0.844828	0.931035	0.465517	0.741379	0.775862	0.844828	0.758621	0.827586	0.827586	0.534483	0.896552
5	26	Session 1	18	Vietnamese	Electrical Engineering	Undergraduate	1	1	Moderate	Catholic	U.S.A	Yes	18	0.05	5	47	19		0	1	3	1	0	0	0	0.448276	0.741379	0.931035	0.827586	0.706897	0.793103	0.689655	0.948276	0.844828	0.724138	0.775862	0.896552	0.775862	0.844828	0.931035	0.465517	0.741379	0.775862	0.844828	0.758621	0.827586	0.827586	0.534483	0.896552
5	27	Session 1	18	Vietnamese	Electrical Engineering	Undergraduate	1	1	Moderate	Catholic	U.S.A	Yes	18	0.05	5	47	19		0	1	3	1	0	0	0	0.448276	0.741379	0.931035	0.827586	0.706897	0.793103	0.689655	0.948276	0.844828	0.724138	0.775862	0.896552	0.775862	0.844828	0.931035	0.465517	0.741379	0.775862	0.844828	0.758621	0.827586	0.827586	0.534483	0.896552
5	28	Session 1	18	Vietnamese	Electrical Engineering	Undergraduate	1	1	Moderate	Catholic	U.S.A	Yes	18	0.05	5	47	19		0	1	3	1	0	0	0	0.448276	0.741379	0.931035	0.827586	0.706897	0.793103	0.689655	0.948276	0.844828	0.724138	0.775862	0.896552	0.775862	0.844828	0.931035	0.465517	0.741379	0.775862	0.844828	0.758621	0.827586	0.827586	0.534483	0.896552
5	29	Session 1	18	Vietnamese	Electrical Engineering	Undergraduate	1	1	Moderate	Catholic	U.S.A	Yes	18	0.05	5	47	19		0	1	3	1	0	0	0	0.448276	0.741379	0.931035	0.827586	0.706897	0.793103	0.689655	0.948276	0.844828	0.724138	0.775862	0.896552	0.775862	0.844828	0.931035	0.465517	0.741379	0.775862	0.844828	0.758621	0.827586	0.827586	0.534483	0.896552
5	30	Session 1	18	Vietnamese	Electrical Engineering	Undergraduate	1	1	Moderate	Catholic	U.S.A	Yes	18	0.05	5	47	19		0	1	3	1	0	0	0	0.448276	0.741379	0.931035	0.827586	0.706897	0.793103	0.689655	0.948276	0.844828	0.724138	0.775862	0.896552	0.775862	0.844828	0.931035	0.465517	0.741379	0.775862	0.844828	0.758621	0.827586	0.827586	0.534483	0.896552
5	31	Session 1	18	Vietnamese	Electrical Engineering	Undergraduate	1	1	Moderate	Catholic	U.S.A	Yes	18	0.05	5	47	19		0	1	3	1	0	0	0	0.448276	0.741379	0.931035	0.827586	0.706897	0.793103	0.689655	0.948276	0.844828	0.724138	0.775862	0.896552	0.775862	0.844828	0.931035	0.465517	0.741379	0.775862	0.844828	0.758621	0.827586	0.827586	0.534483	0.896552
5	32	Session 1	18	Vietnamese	Electrical Engineering	Undergraduate	1	1	Moderate	Catholic	U.S.A	Yes	18	0.05	5	47	19		0	1	3	1	0	0	0	0.448276	0.741379	0.931035	0.827586	0.706897	0.793103	0.689655	0.948276	0.844828	0.724138	0.775862	0.896552	0.775862	0.844828	0.931035	0.465517	0.741379	0.775862	0.844828	0.758621	0.827586	0.827586	0.534483	0.896552
5	33	Session 1	18	Vietnamese	Electrical Engineering	Undergraduate	1	1	Moderate	Catholic	U.S.A	Yes	18	0.05	5	47	19		0	1	3	1	0	0	0	0.448276	0.741379	0.931035	0.827586	0.706897	0.793103	0.689655	0.948276	0.844828	0.724138	0.775862	0.896552	0.775862	0.844828	0.931035	0.465517	0.741379	0.775862	0.844828	0.758621	0.827586	0.827586	0.534483	0.896552
5	34	Session 1	18	Vietnamese	Electrical Engineering	Undergraduate	1	1	Moderate	Catholic	U.S.A	Yes	18	0.05	5	47	19		0	1	3	1	0	0	0	0.448276	0.741379	0.931035	0.827586	0.706897	0.793103	0.689655	0.948276	0.844828	0.724138	0.775862	0.896552	0.775862	0.844828	0.931035	0.465517	0.741379	0.775862	0.844828	0.758621	0.827586	0.827586	0.534483	0.896552
5	35	Session 1	18	Vietnamese	Electrical Engineering	Undergraduate	1	1	Moderate	Catholic	U.S.A	Yes	18	0.05	5	47	19		0	1	3	1	0	0	0	0.448276	0.741379	0.931035	0.827586	0.706897	0.793103	0.689655	0.948276	0.844828	0.724138	0.775862	0.896552	0.775862	0.844828	0.931035	0.465517	0.741379	0.775862	0.844828	0.758621	0.827586	0.827586	0.534483	0.896552
5	36	Session 1	18	Vietnamese	Electrical Engineering	Undergraduate	1	1	Moderate	Catholic	U.S.A	Yes	18	0.05	5	47	19		0	1	3	1	0	0	0	0.448276	0.741379	0.931035	0.827586	0.706897	0.793103	0.689655	0.948276	0.844828	0.724138	0.775862	0.896552	0.775862	0.844828	0.931035	0.465517	0.741379	0.775862	0.844828	0.758621	0.827586	0.827586	0.534483	0.896552
6	1	Session 1	19	Asian	Undecided/Undecalred	Undergraduate	1	0	Moderate	Sikh	India	No	17	0.1	100	47	28		1	0	1	1	0	0	0	0.448276	0.741379	0.931035	0.827586	0.706897	0.793103	0.689655	0.948276	0.844828	0.724138	0.775862	0.896552	0.775862	0.844828	0.931035	0.465517	0.741379	0.775862	0.844828	0.758621	0.827586	0.827586	0.534483	0.896552
6	2	Session 1	19	Asian	Undecided/Undecalred	Undergraduate	1	0	Moderate	Sikh	India	No	17	0.1	100	47	28		1	0	1	1	0	0	0	0.448276	0.741379	0.931035	0.827586	0.706897	0.793103	0.689655	0.948276	0.844828	0.724138	0.775862	0.896552	0.775862	0.844828	0.931035	0.465517	0.741379	0.775862	0.844828	0.758621	0.827586	0.827586	0.534483	0.896552
6	3	Session 1	19	Asian	Undecided/Undecalred	Undergraduate	1	0	Moderate	Sikh	India	No	17	0.1	100	47	28		1	0	1	1	0	0	0	0.448276	0.741379	0.931035	0.827586	0.706897	0.793103	0.689655	0.948276	0.844828	0.724138	0.775862	0.896552	0.775862	0.844828	0.931035	0.465517	0.741379	0.775862	0.844828	0.758621	0.827586	0.827586	0.534483	0.896552
6	4	Session 1	19	Asian	Undecided/Undecalred	Undergraduate	1	0	Moderate	Sikh	India	No	17	0.1	100	47	28		1	0	1	1	0	0	0	0.448276	0.741379	0.931035	0.827586	0.706897	0.793103	0.689655	0.948276	0.844828	0.724138	0.775862	0.896552	0.775862	0.844828	0.931035	0.465517	0.741379	0.775862	0.844828	0.758621	0.827586	0.827586	0.534483	0.896552
6	5	Session 1	19	Asian	Undecided/Undecalred	Undergraduate	1	0	Moderate	Sikh	India	No	17	0.1	100	47	28		1	0	1	1	0	0	0	0.448276	0.741379	0.931035	0.827586	0.706897	0.793103	0.689655	0.948276	0.844828	0.724138	0.775862	0.896552	0.775862	0.844828	0.931035	0.465517	0.741379	0.775862	0.844828	0.758621	0.827586	0.827586	0.534483	0.896552
6	6	Session 1	19	Asian	Undecided/Undecalred	Undergraduate	1	0	Moderate	Sikh	India	No	17	0.1	100	47	28		1	0	1	1	0	0	0	0.448276	0.741379	0.931035	0.827586	0.706897	0.793103	0.689655	0.948276	0.844828	0.724138	0.775862	0.896552	0.775862	0.844828	0.931035	0.465517	0.741379	0.775862	0.844828	0.758621	0.827586	0.827586	0.534483	0.896552
6	7	Session 1	19	Asian	Undecided/Undecalred	Undergraduate	1	0	Moderate	Sikh	India	No	17	0.1	100	47	28		1	0	1	1	0	0	0	0.448276	0.741379	0.931035	0.827586	0.706897	0.793103	0.689655	0.948276	0.844828	0.724138	0.775862	0.896552	0.775862	0.844828	0.931035	0.465517	0.741379	0.775862	0.844828	0.758621	0.827586	0.827586	0.534483	0.896552
6	8	Session 1	19	Asian	Undecided/Undecalred	Undergraduate	1	0	Moderate	Sikh	India	No	17	0.1	100	47	28		1	0	1	1	0	0	0	0.448276	0.741379	0.931035	0.827586	0.706897	0.793103	0.689655	0.948276	0.844828	0.724138	0.775862	0.896552	0.775862	0.844828	0.931035	0.465517	0.741379	0.775862	0.844828	0.758621	0.827586	0.827586	0.534483	0.896552
6	9	Session 1	19	Asian	Undecided/Undecalred	Undergraduate	1	0	Moderate	Sikh	India	No	17	0.1	100	47	28		1	0	1	1	0	0	0	0.448276	0.741379	0.931035	0.827586	0.706897	0.793103	0.689655	0.948276	0.844828	0.724138	0.775862	0.896552	0.775862	0.844828	0.931035	0.465517	0.741379	0.775862	0.844828	0.758621	0.827586	0.827586	0.534483	0.896552
6	10	Session 1	19	Asian	Undecided/Undecalred	Undergraduate	1	0	Moderate	Sikh	India	No	17	0.1	100	47	28		1	0	1	1	0	0	0	0.448276	0.741379	0.931035	0.827586	0.706897	0.793103	0.689655	0.948276	0.844828	0.724138	0.775862	0.896552	0.775862	0.844828	0.931035	0.465517	0.741379	0.775862	0.844828	0.758621	0.827586	0.827586	0.534483	0.896552
6	11	Session 1	19	Asian	Undecided/Undecalred	Undergraduate	1	0	Moderate	Sikh	India	No	17	0.1	100	47	28		1	0	1	1	0	0	0	0.448276	0.741379	0.931035	0.827586	0.706897	0.793103	0.689655	0.948276	0.844828	0.724138	0.775862	0.896552	0.775862	0.844828	0.931035	0.465517	0.741379	0.775862	0.844828	0.758621	0.827586	0.827586	0.534483	0.896552
6	12	Session 1	19	Asian	Undecided/Undecalred	Undergraduate	1	0	Moderate	Sikh	India	No	17	0.1	100	47	28		1	0	1	1	0	0	0	0.448276	0.741379	0.931035	0.827586	0.706897	0.793103	0.689655	0.948276	0.844828	0.724138	0.775862	0.896552	0.775862	0.844828	0.931035	0.465517	0.741379	0.775862	0.844828	0.758621	0.827586	0.827586	0.534483	0.896552
6	13	Session 1	19	Asian	Undecided/Undecalred	Undergraduate	1	0	Moderate	Sikh	India	No	17	0.1	100	47	28		1	0	1	1	0	0	0	0.448276	0.741379	0.931035	0.827586	0.706897	0.793103	0.689655	0.948276	0.844828	0.724138	0.775862	0.896552	0.775862	0.844828	0.931035	0.465517	0.741379	0.775862	0.844828	0.758621	0.827586	0.827586	0.534483	0.896552
6	14	Session 1	19	Asian	Undecided/Undecalred	Undergraduate	1	0	Moderate	Sikh	India	No	17	0.1	100	47	28		1	0	1	1	0	0	0	0.448276	0.741379	0.931035	0.827586	0.706897	0.793103	0.689655	0.948276	0.844828	0.724138	0.775862	0.896552	0.775862	0.844828	0.931035	0.465517	0.741379	0.775862	0.844828	0.758621	0.827586	0.827586	0.534483	0.896552
6	15	Session 1	19	Asian	Undecided/Undecalred	Undergraduate	1	0	Moderate	Sikh	India	No	17	0.1	100	47	28		1	0	1	1	0	0	0	0.448276	0.741379	0.931035	0.827586	0.706897	0.793103	0.689655	0.948276	0.844828	0.724138	0.775862	0.896552	0.775862	0.844828	0.931035	0.465517	0.741379	0.775862	0.844828	0.758621	0.827586	0.827586	0.534483	0.896552
6	16	Session 1	19	Asian	Undecided/Undecalred	Undergraduate	1	0	Moderate	Sikh	India	No	17	0.1	100	47	28		1	0	1	1	0	0	0	0.448276	0.741379	0.931035	0.827586	0.706897	0.793103	0.689655	0.948276	0.844828	0.724138	0.775862	0.896552	0.775862	0.844828	0.931035	0.465517	0.741379	0.775862	0.844828	0.758621	0.827586	0.827586	0.534483	0.896552
6	17	Session 1	19	Asian	Undecided/Undecalred	Undergraduate	1	0	Moderate	Sikh	India	No	17	0.1	100	47	28		1	0	1	1	0	0	0	0.448276	0.741379	0.931035	0.827586	0.706897	0.793103	0.689655	0.948276	0.844828	0.724138	0.775862	0.896552	0.775862	0.844828	0.931035	0.465517	0.741379	0.775862	0.844828	0.758621	0.827586	0.827586	0.534483	0.896552
6	18	Session 1	19	Asian	Undecided/Undecalred	Undergraduate	1	0	Moderate	Sikh	India	No	17	0.1	100	47	28		1	0	1	1	0	0	0	0.448276	0.741379	0.931035	0.827586	0.706897	0.793103	0.689655	0.948276	0.844828	0.724138	0.775862	0.896552	0.775862	0.844828	0.931035	0.465517	0.741379	0.775862	0.844828	0.758621	0.827586	0.827586	0.534483	0.896552
6	19	Session 1	19	Asian	Undecided/Undecalred	Undergraduate	1	0	Moderate	Sikh	India	No	17	0.1	100	47	28		1	0	1	1	0	0	0	0.448276	0.741379	0.931035	0.827586	0.706897	0.793103	0.689655	0.948276	0.844828	0.724138	0.775862	0.896552	0.775862	0.844828	0.931035	0.465517	0.741379	0.775862	0.844828	0.758621	0.827586	0.827586	0.534483	0.896552
6	20	Session 1	19	Asian	Undecided/Undecalred	Undergraduate	1	0	Moderate	Sikh	India	No	17	0.1	100	47	28		1	0	1	1	0	0	0	0.448276	0.741379	0.931035	0.827586	0.706897	0.793103	0.689655	0.948276	0.844828	0.724138	0.775862	0.896552	0.775862	0.844828	0.931035	0.465517	0.741379	0.775862	0.844828	0.758621	0.827586	0.827586	0.534483	0.896552
6	21	Session 1	19	Asian	Undecided/Undecalred	Undergraduate	1	0	Moderate	Sikh	India	No	17	0.1	100	47	28		1	0	1	1	0	0	0	0.448276	0.741379	0.931035	0.827586	0.706897	0.793103	0.689655	0.948276	0.844828	0.724138	0.775862	0.896552	0.775862	0.844828	0.931035	0.465517	0.741379	0.775862	0.844828	0.758621	0.827586	0.827586	0.534483	0.896552
6	22	Session 1	19	Asian	Undecided/Undecalred	Undergraduate	1	0	Moderate	Sikh	India	No	17	0.1	100	47	28		1	0	1	1	0	0	0	0.448276	0.741379	0.931035	0.827586	0.706897	0.793103	0.689655	0.948276	0.844828	0.724138	0.775862	0.896552	0.775862	0.844828	0.931035	0.465517	0.741379	0.775862	0.844828	0.758621	0.827586	0.827586	0.534483	0.896552
6	23	Session 1	19	Asian	Undecided/Undecalred	Undergraduate	1	0	Moderate	Sikh	India	No	17	0.1	100	47	28		1	0	1	1	0	0	0	0.448276	0.741379	0.931035	0.827586	0.706897	0.793103	0.689655	0.948276	0.844828	0.724138	0.775862	0.896552	0.775862	0.844828	0.931035	0.465517	0.741379	0.775862	0.844828	0.758621	0.827586	0.827586	0.534483	0.896552
6	24	Session 1	19	Asian	Undecided/Undecalred	Undergraduate	1	0	Moderate	Sikh	India	No	17	0.1	100	47	28		1	0	1	1	0	0	0	0.448276	0.741379	0.931035	0.827586	0.706897	0.793103	0.689655	0.948276	0.844828	0.724138	0.775862	0.896552	0.775862	0.844828	0.931035	0.465517	0.741379	0.775862	0.844828	0.758621	0.827586	0.827586	0.534483	0.896552
6	25	Session 1	19	Asian	Undecided/Undecalred	Undergraduate	1	0	Moderate	Sikh	India	No	17	0.1	100	47	28		1	0	1	1	0	0	0	0.448276	0.741379	0.931035	0.827586	0.706897	0.793103	0.689655	0.948276	0.844828	0.724138	0.775862	0.896552	0.775862	0.844828	0.931035	0.465517	0.741379	0.775862	0.844828	0.758621	0.827586	0.827586	0.534483	0.896552
6	26	Session 1	19	Asian	Undecided/Undecalred	Undergraduate	1	0	Moderate	Sikh	India	No	17	0.1	100	47	28		1	0	1	1	0	0	0	0.448276	0.741379	0.931035	0.827586	0.706897	0.793103	0.689655	0.948276	0.844828	0.724138	0.775862	0.896552	0.775862	0.844828	0.931035	0.465517	0.741379	0.775862	0.844828	0.758621	0.827586	0.827586	0.534483	0.896552
6	27	Session 1	19	Asian	Undecided/Undecalred	Undergraduate	1	0	Moderate	Sikh	India	No	17	0.1	100	47	28		1	0	1	1	0	0	0	0.448276	0.741379	0.931035	0.827586	0.706897	0.793103	0.689655	0.948276	0.844828	0.724138	0.775862	0.896552	0.775862	0.844828	0.931035	0.465517	0.741379	0.775862	0.844828	0.758621	0.827586	0.827586	0.534483	0.896552
6	28	Session 1	19	Asian	Undecided/Undecalred	Undergraduate	1	0	Moderate	Sikh	India	No	17	0.1	100	47	28		1	0	1	1	0	0	0	0.448276	0.741379	0.931035	0.827586	0.706897	0.793103	0.689655	0.948276	0.844828	0.724138	0.775862	0.896552	0.775862	0.844828	0.931035	0.465517	0.741379	0.775862	0.844828	0.758621	0.827586	0.827586	0.534483	0.896552
6	29	Session 1	19	Asian	Undecided/Undecalred	Undergraduate	1	0	Moderate	Sikh	India	No	17	0.1	100	47	28		1	0	1	1	0	0	0	0.448276	0.741379	0.931035	0.827586	0.706897	0.793103	0.689655	0.948276	0.844828	0.724138	0.775862	0.896552	0.775862	0.844828	0.931035	0.465517	0.741379	0.775862	0.844828	0.758621	0.827586	0.827586	0.534483	0.896552
6	30	Session 1	19	Asian	Undecided/Undecalred	Undergraduate	1	0	Moderate	Sikh	India	No	17	0.1	100	47	28		1	0	1	1	0	0	0	0.448276	0.741379	0.931035	0.827586	0.706897	0.793103	0.689655	0.948276	0.844828	0.724138	0.775862	0.896552	0.775862	0.844828	0.931035	0.465517	0.741379	0.775862	0.844828	0.758621	0.827586	0.827586	0.534483	0.896552
6	31	Session 1	19	Asian	Undecided/Undecalred	Undergraduate	1	0	Moderate	Sikh	India	No	17	0.1	100	47	28		1	0	1	1	0	0	0	0.448276	0.741379	0.931035	0.827586	0.706897	0.793103	0.689655	0.948276	0.844828	0.724138	0.775862	0.896552	0.775862	0.844828	0.931035	0.465517	0.741379	0.775862	0.844828	0.758621	0.827586	0.827586	0.534483	0.896552
6	32	Session 1	19	Asian	Undecided/Undecalred	Undergraduate	1	0	Moderate	Sikh	India	No	17	0.1	100	47	28		1	0	1	1	0	0	0	0.448276	0.741379	0.931035	0.827586	0.706897	0.793103	0.689655	0.948276	0.844828	0.724138	0.775862	0.896552	0.775862	0.844828	0.931035	0.465517	0.741379	0.775862	0.844828	0.758621	0.827586	0.827586	0.534483	0.896552
6	33	Session 1	19	Asian	Undecided/Undecalred	Undergraduate	1	0	Moderate	Sikh	India	No	17	0.1	100	47	28		1	0	1	1	0	0	0	0.448276	0.741379	0.931035	0.827586	0.706897	0.793103	0.689655	0.948276	0.844828	0.724138	0.775862	0.896552	0.775862	0.844828	0.931035	0.465517	0.741379	0.775862	0.844828	0.758621	0.827586	0.827586	0.534483	0.896552
6	34	Session 1	19	Asian	Undecided/Undecalred	Undergraduate	1	0	Moderate	Sikh	India	No	17	0.1	100	47	28		1	0	1	1	0	0	0	0.448276	0.741379	0.931035	0.827586	0.706897	0.793103	0.689655	0.948276	0.844828	0.724138	0.775862	0.896552	0.775862	0.844828	0.931035	0.465517	0.741379	0.775862	0.844828	0.758621	0.827586	0.827586	0.534483	0.896552
6	35	Session 1	19	Asian	Undecided/Undecalred	Undergraduate	1	0	Moderate	Sikh	India	No	17	0.1	100	47	28		1	0	1	1	0	0	0	0.448276	0.741379	0.931035	0.827586	0.706897	0.793103	0.689655	0.948276	0.844828	0.724138	0.775862	0.896552	0.775862	0.844828	0.931035	0.465517	0.741379	0.775862	0.844828	0.758621	0.827586	0.827586	0.534483	0.896552
6	36	Session 1	19	Asian	Undecided/Undecalred	Undergraduate	1	0	Moderate	Sikh	India	No	17	0.1	100	47	28		1	0	1	1	0	0	0	0.448276	0.741379	0.931035	0.827586	0.706897	0.793103	0.689655	0.948276	0.844828	0.724138	0.775862	0.896552	0.775862	0.844828	0.931035	0.465517	0.741379	0.775862	0.844828	0.758621	0.827586	0.827586	0.534483	0.896552
7	1	Session 1	18	Native Hawaiian	Biological Sciences	Undergraduate	0	0	Moderate	Christian	United States	Yes	18	0.1	100	24	26		1	1	0	1	0	0	0	0.448276	0.741379	0.931035	0.827586	0.706897	0.793103	0.689655	0.948276	0.844828	0.724138	0.775862	0.896552	0.775862	0.844828	0.931035	0.465517	0.741379	0.775862	0.844828	0.758621	0.827586	0.827586	0.534483	0.896552
7	2	Session 1	18	Native Hawaiian	Biological Sciences	Undergraduate	0	0	Moderate	Christian	United States	Yes	18	0.1	100	24	26		1	1	0	1	0	0	0	0.448276	0.741379	0.931035	0.827586	0.706897	0.793103	0.689655	0.948276	0.844828	0.724138	0.775862	0.896552	0.775862	0.844828	0.931035	0.465517	0.741379	0.775862	0.844828	0.758621	0.827586	0.827586	0.534483	0.896552
7	3	Session 1	18	Native Hawaiian	Biological Sciences	Undergraduate	0	0	Moderate	Christian	United States	Yes	18	0.1	100	24	26		1	1	0	1	0	0	0	0.448276	0.741379	0.931035	0.827586	0.706897	0.793103	0.689655	0.948276	0.844828	0.724138	0.775862	0.896552	0.775862	0.844828	0.931035	0.465517	0.741379	0.775862	0.844828	0.758621	0.827586	0.827586	0.534483	0.896552
7	4	Session 1	18	Native Hawaiian	Biological Sciences	Undergraduate	0	0	Moderate	Christian	United States	Yes	18	0.1	100	24	26		1	1	0	1	0	0	0	0.448276	0.741379	0.931035	0.827586	0.706897	0.793103	0.689655	0.948276	0.844828	0.724138	0.775862	0.896552	0.775862	0.844828	0.931035	0.465517	0.741379	0.775862	0.844828	0.758621	0.827586	0.827586	0.534483	0.896552
7	5	Session 1	18	Native Hawaiian	Biological Sciences	Undergraduate	0	0	Moderate	Christian	United States	Yes	18	0.1	100	24	26		1	1	0	1	0	0	0	0.448276	0.741379	0.931035	0.827586	0.706897	0.793103	0.689655	0.948276	0.844828	0.724138	0.775862	0.896552	0.775862	0.844828	0.931035	0.465517	0.741379	0.775862	0.844828	0.758621	0.827586	0.827586	0.534483	0.896552
7	6	Session 1	18	Native Hawaiian	Biological Sciences	Undergraduate	0	0	Moderate	Christian	United States	Yes	18	0.1	100	24	26		1	1	0	1	0	0	0	0.448276	0.741379	0.931035	0.827586	0.706897	0.793103	0.689655	0.948276	0.844828	0.724138	0.775862	0.896552	0.775862	0.844828	0.931035	0.465517	0.741379	0.775862	0.844828	0.758621	0.827586	0.827586	0.534483	0.896552
7	7	Session 1	18	Native Hawaiian	Biological Sciences	Undergraduate	0	0	Moderate	Christian	United States	Yes	18	0.1	100	24	26		1	1	0	1	0	0	0	0.448276	0.741379	0.931035	0.827586	0.706897	0.793103	0.689655	0.948276	0.844828	0.724138	0.775862	0.896552	0.775862	0.844828	0.931035	0.465517	0.741379	0.775862	0.844828	0.758621	0.827586	0.827586	0.534483	0.896552
7	8	Session 1	18	Native Hawaiian	Biological Sciences	Undergraduate	0	0	Moderate	Christian	United States	Yes	18	0.1	100	24	26		1	1	0	1	0	0	0	0.448276	0.741379	0.931035	0.827586	0.706897	0.793103	0.689655	0.948276	0.844828	0.724138	0.775862	0.896552	0.775862	0.844828	0.931035	0.465517	0.741379	0.775862	0.844828	0.758621	0.827586	0.827586	0.534483	0.896552
7	9	Session 1	18	Native Hawaiian	Biological Sciences	Undergraduate	0	0	Moderate	Christian	United States	Yes	18	0.1	100	24	26		1	1	0	1	0	0	0	0.448276	0.741379	0.931035	0.827586	0.706897	0.793103	0.689655	0.948276	0.844828	0.724138	0.775862	0.896552	0.775862	0.844828	0.931035	0.465517	0.741379	0.775862	0.844828	0.758621	0.827586	0.827586	0.534483	0.896552
7	10	Session 1	18	Native Hawaiian	Biological Sciences	Undergraduate	0	0	Moderate	Christian	United States	Yes	18	0.1	100	24	26		1	1	0	1	0	0	0	0.448276	0.741379	0.931035	0.827586	0.706897	0.793103	0.689655	0.948276	0.844828	0.724138	0.775862	0.896552	0.775862	0.844828	0.931035	0.465517	0.741379	0.775862	0.844828	0.758621	0.827586	0.827586	0.534483	0.896552
7	11	Session 1	18	Native Hawaiian	Biological Sciences	Undergraduate	0	0	Moderate	Christian	United States	Yes	18	0.1	100	24	26		1	1	0	1	0	0	0	0.448276	0.741379	0.931035	0.827586	0.706897	0.793103	0.689655	0.948276	0.844828	0.724138	0.775862	0.896552	0.775862	0.844828	0.931035	0.465517	0.741379	0.775862	0.844828	0.758621	0.827586	0.827586	0.534483	0.896552
7	12	Session 1	18	Native Hawaiian	Biological Sciences	Undergraduate	0	0	Moderate	Christian	United States	Yes	18	0.1	100	24	26		1	1	0	1	0	0	0	0.448276	0.741379	0.931035	0.827586	0.706897	0.793103	0.689655	0.948276	0.844828	0.724138	0.775862	0.896552	0.775862	0.844828	0.931035	0.465517	0.741379	0.775862	0.844828	0.758621	0.827586	0.827586	0.534483	0.896552
7	13	Session 1	18	Native Hawaiian	Biological Sciences	Undergraduate	0	0	Moderate	Christian	United States	Yes	18	0.1	100	24	26		1	1	0	1	0	0	0	0.448276	0.741379	0.931035	0.827586	0.706897	0.793103	0.689655	0.948276	0.844828	0.724138	0.775862	0.896552	0.775862	0.844828	0.931035	0.465517	0.741379	0.775862	0.844828	0.758621	0.827586	0.827586	0.534483	0.896552
7	14	Session 1	18	Native Hawaiian	Biological Sciences	Undergraduate	0	0	Moderate	Christian	United States	Yes	18	0.1	100	24	26		1	1	0	1	0	0	0	0.448276	0.741379	0.931035	0.827586	0.706897	0.793103	0.689655	0.948276	0.844828	0.724138	0.775862	0.896552	0.775862	0.844828	0.931035	0.465517	0.741379	0.775862	0.844828	0.758621	0.827586	0.827586	0.534483	0.896552
7	15	Session 1	18	Native Hawaiian	Biological Sciences	Undergraduate	0	0	Moderate	Christian	United States	Yes	18	0.1	100	24	26		1	1	0	1	0	0	0	0.448276	0.741379	0.931035	0.827586	0.706897	0.793103	0.689655	0.948276	0.844828	0.724138	0.775862	0.896552	0.775862	0.844828	0.931035	0.465517	0.741379	0.775862	0.844828	0.758621	0.827586	0.827586	0.534483	0.896552
7	16	Session 1	18	Native Hawaiian	Biological Sciences	Undergraduate	0	0	Moderate	Christian	United States	Yes	18	0.1	100	24	26		1	1	0	1	0	0	0	0.448276	0.741379	0.931035	0.827586	0.706897	0.793103	0.689655	0.948276	0.844828	0.724138	0.775862	0.896552	0.775862	0.844828	0.931035	0.465517	0.741379	0.775862	0.844828	0.758621	0.827586	0.827586	0.534483	0.896552
7	17	Session 1	18	Native Hawaiian	Biological Sciences	Undergraduate	0	0	Moderate	Christian	United States	Yes	18	0.1	100	24	26		1	1	0	1	0	0	0	0.448276	0.741379	0.931035	0.827586	0.706897	0.793103	0.689655	0.948276	0.844828	0.724138	0.775862	0.896552	0.775862	0.844828	0.931035	0.465517	0.741379	0.775862	0.844828	0.758621	0.827586	0.827586	0.534483	0.896552
7	18	Session 1	18	Native Hawaiian	Biological Sciences	Undergraduate	0	0	Moderate	Christian	United States	Yes	18	0.1	100	24	26		1	1	0	1	0	0	0	0.448276	0.741379	0.931035	0.827586	0.706897	0.793103	0.689655	0.948276	0.844828	0.724138	0.775862	0.896552	0.775862	0.844828	0.931035	0.465517	0.741379	0.775862	0.844828	0.758621	0.827586	0.827586	0.534483	0.896552
7	19	Session 1	18	Native Hawaiian	Biological Sciences	Undergraduate	0	0	Moderate	Christian	United States	Yes	18	0.1	100	24	26		1	1	0	1	0	0	0	0.448276	0.741379	0.931035	0.827586	0.706897	0.793103	0.689655	0.948276	0.844828	0.724138	0.775862	0.896552	0.775862	0.844828	0.931035	0.465517	0.741379	0.775862	0.844828	0.758621	0.827586	0.827586	0.534483	0.896552
7	20	Session 1	18	Native Hawaiian	Biological Sciences	Undergraduate	0	0	Moderate	Christian	United States	Yes	18	0.1	100	24	26		1	1	0	1	0	0	0	0.448276	0.741379	0.931035	0.827586	0.706897	0.793103	0.689655	0.948276	0.844828	0.724138	0.775862	0.896552	0.775862	0.844828	0.931035	0.465517	0.741379	0.775862	0.844828	0.758621	0.827586	0.827586	0.534483	0.896552
7	21	Session 1	18	Native Hawaiian	Biological Sciences	Undergraduate	0	0	Moderate	Christian	United States	Yes	18	0.1	100	24	26		1	1	0	1	0	0	0	0.448276	0.741379	0.931035	0.827586	0.706897	0.793103	0.689655	0.948276	0.844828	0.724138	0.775862	0.896552	0.775862	0.844828	0.931035	0.465517	0.741379	0.775862	0.844828	0.758621	0.827586	0.827586	0.534483	0.896552
7	22	Session 1	18	Native Hawaiian	Biological Sciences	Undergraduate	0	0	Moderate	Christian	United States	Yes	18	0.1	100	24	26		1	1	0	1	0	0	0	0.448276	0.741379	0.931035	0.827586	0.706897	0.793103	0.689655	0.948276	0.844828	0.724138	0.775862	0.896552	0.775862	0.844828	0.931035	0.465517	0.741379	0.775862	0.844828	0.758621	0.827586	0.827586	0.534483	0.896552
7	23	Session 1	18	Native Hawaiian	Biological Sciences	Undergraduate	0	0	Moderate	Christian	United States	Yes	18	0.1	100	24	26		1	1	0	1	0	0	0	0.448276	0.741379	0.931035	0.827586	0.706897	0.793103	0.689655	0.948276	0.844828	0.724138	0.775862	0.896552	0.775862	0.844828	0.931035	0.465517	0.741379	0.775862	0.844828	0.758621	0.827586	0.827586	0.534483	0.896552
7	24	Session 1	18	Native Hawaiian	Biological Sciences	Undergraduate	0	0	Moderate	Christian	United States	Yes	18	0.1	100	24	26		1	1	0	1	0	0	0	0.448276	0.741379	0.931035	0.827586	0.706897	0.793103	0.689655	0.948276	0.844828	0.724138	0.775862	0.896552	0.775862	0.844828	0.931035	0.465517	0.741379	0.775862	0.844828	0.758621	0.827586	0.827586	0.534483	0.896552
7	25	Session 1	18	Native Hawaiian	Biological Sciences	Undergraduate	0	0	Moderate	Christian	United States	Yes	18	0.1	100	24	26		1	1	0	1	0	0	0	0.448276	0.741379	0.931035	0.827586	0.706897	0.793103	0.689655	0.948276	0.844828	0.724138	0.775862	0.896552	0.775862	0.844828	0.931035	0.465517	0.741379	0.775862	0.844828	0.758621	0.827586	0.827586	0.534483	0.896552
7	26	Session 1	18	Native Hawaiian	Biological Sciences	Undergraduate	0	0	Moderate	Christian	United States	Yes	18	0.1	100	24	26		1	1	0	1	0	0	0	0.448276	0.741379	0.931035	0.827586	0.706897	0.793103	0.689655	0.948276	0.844828	0.724138	0.775862	0.896552	0.775862	0.844828	0.931035	0.465517	0.741379	0.775862	0.844828	0.758621	0.827586	0.827586	0.534483	0.896552
7	27	Session 1	18	Native Hawaiian	Biological Sciences	Undergraduate	0	0	Moderate	Christian	United States	Yes	18	0.1	100	24	26		1	1	0	1	0	0	0	0.448276	0.741379	0.931035	0.827586	0.706897	0.793103	0.689655	0.948276	0.844828	0.724138	0.775862	0.896552	0.775862	0.844828	0.931035	0.465517	0.741379	0.775862	0.844828	0.758621	0.827586	0.827586	0.534483	0.896552
7	28	Session 1	18	Native Hawaiian	Biological Sciences	Undergraduate	0	0	Moderate	Christian	United States	Yes	18	0.1	100	24	26		1	1	0	1	0	0	0	0.448276	0.741379	0.931035	0.827586	0.706897	0.793103	0.689655	0.948276	0.844828	0.724138	0.775862	0.896552	0.775862	0.844828	0.931035	0.465517	0.741379	0.775862	0.844828	0.758621	0.827586	0.827586	0.534483	0.896552
7	29	Session 1	18	Native Hawaiian	Biological Sciences	Undergraduate	0	0	Moderate	Christian	United States	Yes	18	0.1	100	24	26		1	1	0	1	0	0	0	0.448276	0.741379	0.931035	0.827586	0.706897	0.793103	0.689655	0.948276	0.844828	0.724138	0.775862	0.896552	0.775862	0.844828	0.931035	0.465517	0.741379	0.775862	0.844828	0.758621	0.827586	0.827586	0.534483	0.896552
7	30	Session 1	18	Native Hawaiian	Biological Sciences	Undergraduate	0	0	Moderate	Christian	United States	Yes	18	0.1	100	24	26		1	1	0	1	0	0	0	0.448276	0.741379	0.931035	0.827586	0.706897	0.793103	0.689655	0.948276	0.844828	0.724138	0.775862	0.896552	0.775862	0.844828	0.931035	0.465517	0.741379	0.775862	0.844828	0.758621	0.827586	0.827586	0.534483	0.896552
7	31	Session 1	18	Native Hawaiian	Biological Sciences	Undergraduate	0	0	Moderate	Christian	United States	Yes	18	0.1	100	24	26		1	1	0	1	0	0	0	0.448276	0.741379	0.931035	0.827586	0.706897	0.793103	0.689655	0.948276	0.844828	0.724138	0.775862	0.896552	0.775862	0.844828	0.931035	0.465517	0.741379	0.775862	0.844828	0.758621	0.827586	0.827586	0.534483	0.896552
7	32	Session 1	18	Native Hawaiian	Biological Sciences	Undergraduate	0	0	Moderate	Christian	United States	Yes	18	0.1	100	24	26		1	1	0	1	0	0	0	0.448276	0.741379	0.931035	0.827586	0.706897	0.793103	0.689655	0.948276	0.844828	0.724138	0.775862	0.896552	0.775862	0.844828	0.931035	0.465517	0.741379	0.775862	0.844828	0.758621	0.827586	0.827586	0.534483	0.896552
7	33	Session 1	18	Native Hawaiian	Biological Sciences	Undergraduate	0	0	Moderate	Christian	United States	Yes	18	0.1	100	24	26		1	1	0	1	0	0	0	0.448276	0.741379	0.931035	0.827586	0.706897	0.793103	0.689655	0.948276	0.844828	0.724138	0.775862	0.896552	0.775862	0.844828	0.931035	0.465517	0.741379	0.775862	0.844828	0.758621	0.827586	0.827586	0.534483	0.896552
7	34	Session 1	18	Native Hawaiian	Biological Sciences	Undergraduate	0	0	Moderate	Christian	United States	Yes	18	0.1	100	24	26		1	1	0	1	0	0	0	0.448276	0.741379	0.931035	0.827586	0.706897	0.793103	0.689655	0.948276	0.844828	0.724138	0.775862	0.896552	0.775862	0.844828	0.931035	0.465517	0.741379	0.775862	0.844828	0.758621	0.827586	0.827586	0.534483	0.896552
7	35	Session 1	18	Native Hawaiian	Biological Sciences	Undergraduate	0	0	Moderate	Christian	United States	Yes	18	0.1	100	24	26		1	1	0	1	0	0	0	0.448276	0.741379	0.931035	0.827586	0.706897	0.793103	0.689655	0.948276	0.844828	0.724138	0.775862	0.896552	0.775862	0.844828	0.931035	0.465517	0.741379	0.775862	0.844828	0.758621	0.827586	0.827586	0.534483	0.896552
7	36	Session 1	18	Native Hawaiian	Biological Sciences	Undergraduate	0	0	Moderate	Christian	United States	Yes	18	0.1	100	24	26		1	1	0	1	0	0	0	0.448276	0.741379	0.931035	0.827586	0.706897	0.793103	0.689655	0.948276	0.844828	0.724138	0.775862	0.896552	0.775862	0.844828	0.931035	0.465517	0.741379	0.775862	0.844828	0.758621	0.827586	0.827586	0.534483	0.896552
8	1	Session 1	28	asian	manufacturing engineering	Graduate	0	0	Moderate	hindu	india	Yes	3	0.1	5	47	28		0	1	2	1	0	0	0	0.448276	0.741379	0.931035	0.827586	0.706897	0.793103	0.689655	0.948276	0.844828	0.724138	0.775862	0.896552	0.775862	0.844828	0.931035	0.465517	0.741379	0.775862	0.844828	0.758621	0.827586	0.827586	0.534483	0.896552
8	2	Session 1	28	asian	manufacturing engineering	Graduate	0	0	Moderate	hindu	india	Yes	3	0.1	5	47	28		0	1	2	1	0	0	0	0.448276	0.741379	0.931035	0.827586	0.706897	0.793103	0.689655	0.948276	0.844828	0.724138	0.775862	0.896552	0.775862	0.844828	0.931035	0.465517	0.741379	0.775862	0.844828	0.758621	0.827586	0.827586	0.534483	0.896552
8	3	Session 1	28	asian	manufacturing engineering	Graduate	0	0	Moderate	hindu	india	Yes	3	0.1	5	47	28		0	1	2	1	0	0	0	0.448276	0.741379	0.931035	0.827586	0.706897	0.793103	0.689655	0.948276	0.844828	0.724138	0.775862	0.896552	0.775862	0.844828	0.931035	0.465517	0.741379	0.775862	0.844828	0.758621	0.827586	0.827586	0.534483	0.896552
8	4	Session 1	28	asian	manufacturing engineering	Graduate	0	0	Moderate	hindu	india	Yes	3	0.1	5	47	28		0	1	2	1	0	0	0	0.448276	0.741379	0.931035	0.827586	0.706897	0.793103	0.689655	0.948276	0.844828	0.724138	0.775862	0.896552	0.775862	0.844828	0.931035	0.465517	0.741379	0.775862	0.844828	0.758621	0.827586	0.827586	0.534483	0.896552
8	5	Session 1	28	asian	manufacturing engineering	Graduate	0	0	Moderate	hindu	india	Yes	3	0.1	5	47	28		0	1	2	1	0	0	0	0.448276	0.741379	0.931035	0.827586	0.706897	0.793103	0.689655	0.948276	0.844828	0.724138	0.775862	0.896552	0.775862	0.844828	0.931035	0.465517	0.741379	0.775862	0.844828	0.758621	0.827586	0.827586	0.534483	0.896552
8	6	Session 1	28	asian	manufacturing engineering	Graduate	0	0	Moderate	hindu	india	Yes	3	0.1	5	47	28		0	1	2	1	0	0	0	0.448276	0.741379	0.931035	0.827586	0.706897	0.793103	0.689655	0.948276	0.844828	0.724138	0.775862	0.896552	0.775862	0.844828	0.931035	0.465517	0.741379	0.775862	0.844828	0.758621	0.827586	0.827586	0.534483	0.896552
8	7	Session 1	28	asian	manufacturing engineering	Graduate	0	0	Moderate	hindu	india	Yes	3	0.1	5	47	28		0	1	2	1	0	0	0	0.448276	0.741379	0.931035	0.827586	0.706897	0.793103	0.689655	0.948276	0.844828	0.724138	0.775862	0.896552	0.775862	0.844828	0.931035	0.465517	0.741379	0.775862	0.844828	0.758621	0.827586	0.827586	0.534483	0.896552
8	8	Session 1	28	asian	manufacturing engineering	Graduate	0	0	Moderate	hindu	india	Yes	3	0.1	5	47	28		0	1	2	1	0	0	0	0.448276	0.741379	0.931035	0.827586	0.706897	0.793103	0.689655	0.948276	0.844828	0.724138	0.775862	0.896552	0.775862	0.844828	0.931035	0.465517	0.741379	0.775862	0.844828	0.758621	0.827586	0.827586	0.534483	0.896552
8	9	Session 1	28	asian	manufacturing engineering	Graduate	0	0	Moderate	hindu	india	Yes	3	0.1	5	47	28		0	1	2	1	0	0	0	0.448276	0.741379	0.931035	0.827586	0.706897	0.793103	0.689655	0.948276	0.844828	0.724138	0.775862	0.896552	0.775862	0.844828	0.931035	0.465517	0.741379	0.775862	0.844828	0.758621	0.827586	0.827586	0.534483	0.896552
8	10	Session 1	28	asian	manufacturing engineering	Graduate	0	0	Moderate	hindu	india	Yes	3	0.1	5	47	28		0	1	2	1	0	0	0	0.448276	0.741379	0.931035	0.827586	0.706897	0.793103	0.689655	0.948276	0.844828	0.724138	0.775862	0.896552	0.775862	0.844828	0.931035	0.465517	0.741379	0.775862	0.844828	0.758621	0.827586	0.827586	0.534483	0.896552
8	11	Session 1	28	asian	manufacturing engineering	Graduate	0	0	Moderate	hindu	india	Yes	3	0.1	5	47	28		0	1	2	1	0	0	0	0.448276	0.741379	0.931035	0.827586	0.706897	0.793103	0.689655	0.948276	0.844828	0.724138	0.775862	0.896552	0.775862	0.844828	0.931035	0.465517	0.741379	0.775862	0.844828	0.758621	0.827586	0.827586	0.534483	0.896552
8	12	Session 1	28	asian	manufacturing engineering	Graduate	0	0	Moderate	hindu	india	Yes	3	0.1	5	47	28		0	1	2	1	0	0	0	0.448276	0.741379	0.931035	0.827586	0.706897	0.793103	0.689655	0.948276	0.844828	0.724138	0.775862	0.896552	0.775862	0.844828	0.931035	0.465517	0.741379	0.775862	0.844828	0.758621	0.827586	0.827586	0.534483	0.896552
8	13	Session 1	28	asian	manufacturing engineering	Graduate	0	0	Moderate	hindu	india	Yes	3	0.1	5	47	28		0	1	2	1	0	0	0	0.448276	0.741379	0.931035	0.827586	0.706897	0.793103	0.689655	0.948276	0.844828	0.724138	0.775862	0.896552	0.775862	0.844828	0.931035	0.465517	0.741379	0.775862	0.844828	0.758621	0.827586	0.827586	0.534483	0.896552
8	14	Session 1	28	asian	manufacturing engineering	Graduate	0	0	Moderate	hindu	india	Yes	3	0.1	5	47	28		0	1	2	1	0	0	0	0.448276	0.741379	0.931035	0.827586	0.706897	0.793103	0.689655	0.948276	0.844828	0.724138	0.775862	0.896552	0.775862	0.844828	0.931035	0.465517	0.741379	0.775862	0.844828	0.758621	0.827586	0.827586	0.534483	0.896552
8	15	Session 1	28	asian	manufacturing engineering	Graduate	0	0	Moderate	hindu	india	Yes	3	0.1	5	47	28		0	1	2	1	0	0	0	0.448276	0.741379	0.931035	0.827586	0.706897	0.793103	0.689655	0.948276	0.844828	0.724138	0.775862	0.896552	0.775862	0.844828	0.931035	0.465517	0.741379	0.775862	0.844828	0.758621	0.827586	0.827586	0.534483	0.896552
8	16	Session 1	28	asian	manufacturing engineering	Graduate	0	0	Moderate	hindu	india	Yes	3	0.1	5	47	28		0	1	2	1	0	0	0	0.448276	0.741379	0.931035	0.827586	0.706897	0.793103	0.689655	0.948276	0.844828	0.724138	0.775862	0.896552	0.775862	0.844828	0.931035	0.465517	0.741379	0.775862	0.844828	0.758621	0.827586	0.827586	0.534483	0.896552
8	17	Session 1	28	asian	manufacturing engineering	Graduate	0	0	Moderate	hindu	india	Yes	3	0.1	5	47	28		0	1	2	1	0	0	0	0.448276	0.741379	0.931035	0.827586	0.706897	0.793103	0.689655	0.948276	0.844828	0.724138	0.775862	0.896552	0.775862	0.844828	0.931035	0.465517	0.741379	0.775862	0.844828	0.758621	0.827586	0.827586	0.534483	0.896552
8	18	Session 1	28	asian	manufacturing engineering	Graduate	0	0	Moderate	hindu	india	Yes	3	0.1	5	47	28		0	1	2	1	0	0	0	0.448276	0.741379	0.931035	0.827586	0.706897	0.793103	0.689655	0.948276	0.844828	0.724138	0.775862	0.896552	0.775862	0.844828	0.931035	0.465517	0.741379	0.775862	0.844828	0.758621	0.827586	0.827586	0.534483	0.896552
8	19	Session 1	28	asian	manufacturing engineering	Graduate	0	0	Moderate	hindu	india	Yes	3	0.1	5	47	28		0	1	2	1	0	0	0	0.448276	0.741379	0.931035	0.827586	0.706897	0.793103	0.689655	0.948276	0.844828	0.724138	0.775862	0.896552	0.775862	0.844828	0.931035	0.465517	0.741379	0.775862	0.844828	0.758621	0.827586	0.827586	0.534483	0.896552
8	20	Session 1	28	asian	manufacturing engineering	Graduate	0	0	Moderate	hindu	india	Yes	3	0.1	5	47	28		0	1	2	1	0	0	0	0.448276	0.741379	0.931035	0.827586	0.706897	0.793103	0.689655	0.948276	0.844828	0.724138	0.775862	0.896552	0.775862	0.844828	0.931035	0.465517	0.741379	0.775862	0.844828	0.758621	0.827586	0.827586	0.534483	0.896552
8	21	Session 1	28	asian	manufacturing engineering	Graduate	0	0	Moderate	hindu	india	Yes	3	0.1	5	47	28		0	1	2	1	0	0	0	0.448276	0.741379	0.931035	0.827586	0.706897	0.793103	0.689655	0.948276	0.844828	0.724138	0.775862	0.896552	0.775862	0.844828	0.931035	0.465517	0.741379	0.775862	0.844828	0.758621	0.827586	0.827586	0.534483	0.896552
8	22	Session 1	28	asian	manufacturing engineering	Graduate	0	0	Moderate	hindu	india	Yes	3	0.1	5	47	28		0	1	2	1	0	0	0	0.448276	0.741379	0.931035	0.827586	0.706897	0.793103	0.689655	0.948276	0.844828	0.724138	0.775862	0.896552	0.775862	0.844828	0.931035	0.465517	0.741379	0.775862	0.844828	0.758621	0.827586	0.827586	0.534483	0.896552
8	23	Session 1	28	asian	manufacturing engineering	Graduate	0	0	Moderate	hindu	india	Yes	3	0.1	5	47	28		0	1	2	1	0	0	0	0.448276	0.741379	0.931035	0.827586	0.706897	0.793103	0.689655	0.948276	0.844828	0.724138	0.775862	0.896552	0.775862	0.844828	0.931035	0.465517	0.741379	0.775862	0.844828	0.758621	0.827586	0.827586	0.534483	0.896552
8	24	Session 1	28	asian	manufacturing engineering	Graduate	0	0	Moderate	hindu	india	Yes	3	0.1	5	47	28		0	1	2	1	0	0	0	0.448276	0.741379	0.931035	0.827586	0.706897	0.793103	0.689655	0.948276	0.844828	0.724138	0.775862	0.896552	0.775862	0.844828	0.931035	0.465517	0.741379	0.775862	0.844828	0.758621	0.827586	0.827586	0.534483	0.896552
8	25	Session 1	28	asian	manufacturing engineering	Graduate	0	0	Moderate	hindu	india	Yes	3	0.1	5	47	28		0	1	2	1	0	0	0	0.448276	0.741379	0.931035	0.827586	0.706897	0.793103	0.689655	0.948276	0.844828	0.724138	0.775862	0.896552	0.775862	0.844828	0.931035	0.465517	0.741379	0.775862	0.844828	0.758621	0.827586	0.827586	0.534483	0.896552
8	26	Session 1	28	asian	manufacturing engineering	Graduate	0	0	Moderate	hindu	india	Yes	3	0.1	5	47	28		0	1	2	1	0	0	0	0.448276	0.741379	0.931035	0.827586	0.706897	0.793103	0.689655	0.948276	0.844828	0.724138	0.775862	0.896552	0.775862	0.844828	0.931035	0.465517	0.741379	0.775862	0.844828	0.758621	0.827586	0.827586	0.534483	0.896552
8	27	Session 1	28	asian	manufacturing engineering	Graduate	0	0	Moderate	hindu	india	Yes	3	0.1	5	47	28		0	1	2	1	0	0	0	0.448276	0.741379	0.931035	0.827586	0.706897	0.793103	0.689655	0.948276	0.844828	0.724138	0.775862	0.896552	0.775862	0.844828	0.931035	0.465517	0.741379	0.775862	0.844828	0.758621	0.827586	0.827586	0.534483	0.896552
8	28	Session 1	28	asian	manufacturing engineering	Graduate	0	0	Moderate	hindu	india	Yes	3	0.1	5	47	28		0	1	2	1	0	0	0	0.448276	0.741379	0.931035	0.827586	0.706897	0.793103	0.689655	0.948276	0.844828	0.724138	0.775862	0.896552	0.775862	0.844828	0.931035	0.465517	0.741379	0.775862	0.844828	0.758621	0.827586	0.827586	0.534483	0.896552
8	29	Session 1	28	asian	manufacturing engineering	Graduate	0	0	Moderate	hindu	india	Yes	3	0.1	5	47	28		0	1	2	1	0	0	0	0.448276	0.741379	0.931035	0.827586	0.706897	0.793103	0.689655	0.948276	0.844828	0.724138	0.775862	0.896552	0.775862	0.844828	0.931035	0.465517	0.741379	0.775862	0.844828	0.758621	0.827586	0.827586	0.534483	0.896552
8	30	Session 1	28	asian	manufacturing engineering	Graduate	0	0	Moderate	hindu	india	Yes	3	0.1	5	47	28		0	1	2	1	0	0	0	0.448276	0.741379	0.931035	0.827586	0.706897	0.793103	0.689655	0.948276	0.844828	0.724138	0.775862	0.896552	0.775862	0.844828	0.931035	0.465517	0.741379	0.775862	0.844828	0.758621	0.827586	0.827586	0.534483	0.896552
8	31	Session 1	28	asian	manufacturing engineering	Graduate	0	0	Moderate	hindu	india	Yes	3	0.1	5	47	28		0	1	2	1	0	0	0	0.448276	0.741379	0.931035	0.827586	0.706897	0.793103	0.689655	0.948276	0.844828	0.724138	0.775862	0.896552	0.775862	0.844828	0.931035	0.465517	0.741379	0.775862	0.844828	0.758621	0.827586	0.827586	0.534483	0.896552
8	32	Session 1	28	asian	manufacturing engineering	Graduate	0	0	Moderate	hindu	india	Yes	3	0.1	5	47	28		0	1	2	1	0	0	0	0.448276	0.741379	0.931035	0.827586	0.706897	0.793103	0.689655	0.948276	0.844828	0.724138	0.775862	0.896552	0.775862	0.844828	0.931035	0.465517	0.741379	0.775862	0.844828	0.758621	0.827586	0.827586	0.534483	0.896552
8	33	Session 1	28	asian	manufacturing engineering	Graduate	0	0	Moderate	hindu	india	Yes	3	0.1	5	47	28		0	1	2	1	0	0	0	0.448276	0.741379	0.931035	0.827586	0.706897	0.793103	0.689655	0.948276	0.844828	0.724138	0.775862	0.896552	0.775862	0.844828	0.931035	0.465517	0.741379	0.775862	0.844828	0.758621	0.827586	0.827586	0.534483	0.896552
8	34	Session 1	28	asian	manufacturing engineering	Graduate	0	0	Moderate	hindu	india	Yes	3	0.1	5	47	28		0	1	2	1	0	0	0	0.448276	0.741379	0.931035	0.827586	0.706897	0.793103	0.689655	0.948276	0.844828	0.724138	0.775862	0.896552	0.775862	0.844828	0.931035	0.465517	0.741379	0.775862	0.844828	0.758621	0.827586	0.827586	0.534483	0.896552
8	35	Session 1	28	asian	manufacturing engineering	Graduate	0	0	Moderate	hindu	india	Yes	3	0.1	5	47	28		0	1	2	1	0	0	0	0.448276	0.741379	0.931035	0.827586	0.706897	0.793103	0.689655	0.948276	0.844828	0.724138	0.775862	0.896552	0.775862	0.844828	0.931035	0.465517	0.741379	0.775862	0.844828	0.758621	0.827586	0.827586	0.534483	0.896552
8	36	Session 1	28	asian	manufacturing engineering	Graduate	0	0	Moderate	hindu	india	Yes	3	0.1	5	47	28		0	1	2	1	0	0	0	0.448276	0.741379	0.931035	0.827586	0.706897	0.793103	0.689655	0.948276	0.844828	0.724138	0.775862	0.896552	0.775862	0.844828	0.931035	0.465517	0.741379	0.775862	0.844828	0.758621	0.827586	0.827586	0.534483	0.896552
9	1	Session 1	20	Asian	Pharm Sci	Undergraduate	0	0	Moderate	Catholic	USA	Yes	20	0.05	100	47	26		1	1	2	1	0	0	0	0.448276	0.741379	0.931035	0.827586	0.706897	0.793103	0.689655	0.948276	0.844828	0.724138	0.775862	0.896552	0.775862	0.844828	0.931035	0.465517	0.741379	0.775862	0.844828	0.758621	0.827586	0.827586	0.534483	0.896552
9	2	Session 1	20	Asian	Pharm Sci	Undergraduate	0	0	Moderate	Catholic	USA	Yes	20	0.05	100	47	26		1	1	2	1	0	0	0	0.448276	0.741379	0.931035	0.827586	0.706897	0.793103	0.689655	0.948276	0.844828	0.724138	0.775862	0.896552	0.775862	0.844828	0.931035	0.465517	0.741379	0.775862	0.844828	0.758621	0.827586	0.827586	0.534483	0.896552
9	3	Session 1	20	Asian	Pharm Sci	Undergraduate	0	0	Moderate	Catholic	USA	Yes	20	0.05	100	47	26		1	1	2	1	0	0	0	0.448276	0.741379	0.931035	0.827586	0.706897	0.793103	0.689655	0.948276	0.844828	0.724138	0.775862	0.896552	0.775862	0.844828	0.931035	0.465517	0.741379	0.775862	0.844828	0.758621	0.827586	0.827586	0.534483	0.896552
9	4	Session 1	20	Asian	Pharm Sci	Undergraduate	0	0	Moderate	Catholic	USA	Yes	20	0.05	100	47	26		1	1	2	1	0	0	0	0.448276	0.741379	0.931035	0.827586	0.706897	0.793103	0.689655	0.948276	0.844828	0.724138	0.775862	0.896552	0.775862	0.844828	0.931035	0.465517	0.741379	0.775862	0.844828	0.758621	0.827586	0.827586	0.534483	0.896552
9	5	Session 1	20	Asian	Pharm Sci	Undergraduate	0	0	Moderate	Catholic	USA	Yes	20	0.05	100	47	26		1	1	2	1	0	0	0	0.448276	0.741379	0.931035	0.827586	0.706897	0.793103	0.689655	0.948276	0.844828	0.724138	0.775862	0.896552	0.775862	0.844828	0.931035	0.465517	0.741379	0.775862	0.844828	0.758621	0.827586	0.827586	0.534483	0.896552
9	6	Session 1	20	Asian	Pharm Sci	Undergraduate	0	0	Moderate	Catholic	USA	Yes	20	0.05	100	47	26		1	1	2	1	0	0	0	0.448276	0.741379	0.931035	0.827586	0.706897	0.793103	0.689655	0.948276	0.844828	0.724138	0.775862	0.896552	0.775862	0.844828	0.931035	0.465517	0.741379	0.775862	0.844828	0.758621	0.827586	0.827586	0.534483	0.896552
9	7	Session 1	20	Asian	Pharm Sci	Undergraduate	0	0	Moderate	Catholic	USA	Yes	20	0.05	100	47	26		1	1	2	1	0	0	0	0.448276	0.741379	0.931035	0.827586	0.706897	0.793103	0.689655	0.948276	0.844828	0.724138	0.775862	0.896552	0.775862	0.844828	0.931035	0.465517	0.741379	0.775862	0.844828	0.758621	0.827586	0.827586	0.534483	0.896552
9	8	Session 1	20	Asian	Pharm Sci	Undergraduate	0	0	Moderate	Catholic	USA	Yes	20	0.05	100	47	26		1	1	2	1	0	0	0	0.448276	0.741379	0.931035	0.827586	0.706897	0.793103	0.689655	0.948276	0.844828	0.724138	0.775862	0.896552	0.775862	0.844828	0.931035	0.465517	0.741379	0.775862	0.844828	0.758621	0.827586	0.827586	0.534483	0.896552
9	9	Session 1	20	Asian	Pharm Sci	Undergraduate	0	0	Moderate	Catholic	USA	Yes	20	0.05	100	47	26		1	1	2	1	0	0	0	0.448276	0.741379	0.931035	0.827586	0.706897	0.793103	0.689655	0.948276	0.844828	0.724138	0.775862	0.896552	0.775862	0.844828	0.931035	0.465517	0.741379	0.775862	0.844828	0.758621	0.827586	0.827586	0.534483	0.896552
9	10	Session 1	20	Asian	Pharm Sci	Undergraduate	0	0	Moderate	Catholic	USA	Yes	20	0.05	100	47	26		1	1	2	1	0	0	0	0.448276	0.741379	0.931035	0.827586	0.706897	0.793103	0.689655	0.948276	0.844828	0.724138	0.775862	0.896552	0.775862	0.844828	0.931035	0.465517	0.741379	0.775862	0.844828	0.758621	0.827586	0.827586	0.534483	0.896552
9	11	Session 1	20	Asian	Pharm Sci	Undergraduate	0	0	Moderate	Catholic	USA	Yes	20	0.05	100	47	26		1	1	2	1	0	0	0	0.448276	0.741379	0.931035	0.827586	0.706897	0.793103	0.689655	0.948276	0.844828	0.724138	0.775862	0.896552	0.775862	0.844828	0.931035	0.465517	0.741379	0.775862	0.844828	0.758621	0.827586	0.827586	0.534483	0.896552
9	12	Session 1	20	Asian	Pharm Sci	Undergraduate	0	0	Moderate	Catholic	USA	Yes	20	0.05	100	47	26		1	1	2	1	0	0	0	0.448276	0.741379	0.931035	0.827586	0.706897	0.793103	0.689655	0.948276	0.844828	0.724138	0.775862	0.896552	0.775862	0.844828	0.931035	0.465517	0.741379	0.775862	0.844828	0.758621	0.827586	0.827586	0.534483	0.896552
9	13	Session 1	20	Asian	Pharm Sci	Undergraduate	0	0	Moderate	Catholic	USA	Yes	20	0.05	100	47	26		1	1	2	1	0	0	0	0.448276	0.741379	0.931035	0.827586	0.706897	0.793103	0.689655	0.948276	0.844828	0.724138	0.775862	0.896552	0.775862	0.844828	0.931035	0.465517	0.741379	0.775862	0.844828	0.758621	0.827586	0.827586	0.534483	0.896552
9	14	Session 1	20	Asian	Pharm Sci	Undergraduate	0	0	Moderate	Catholic	USA	Yes	20	0.05	100	47	26		1	1	2	1	0	0	0	0.448276	0.741379	0.931035	0.827586	0.706897	0.793103	0.689655	0.948276	0.844828	0.724138	0.775862	0.896552	0.775862	0.844828	0.931035	0.465517	0.741379	0.775862	0.844828	0.758621	0.827586	0.827586	0.534483	0.896552
9	15	Session 1	20	Asian	Pharm Sci	Undergraduate	0	0	Moderate	Catholic	USA	Yes	20	0.05	100	47	26		1	1	2	1	0	0	0	0.448276	0.741379	0.931035	0.827586	0.706897	0.793103	0.689655	0.948276	0.844828	0.724138	0.775862	0.896552	0.775862	0.844828	0.931035	0.465517	0.741379	0.775862	0.844828	0.758621	0.827586	0.827586	0.534483	0.896552
9	16	Session 1	20	Asian	Pharm Sci	Undergraduate	0	0	Moderate	Catholic	USA	Yes	20	0.05	100	47	26		1	1	2	1	0	0	0	0.448276	0.741379	0.931035	0.827586	0.706897	0.793103	0.689655	0.948276	0.844828	0.724138	0.775862	0.896552	0.775862	0.844828	0.931035	0.465517	0.741379	0.775862	0.844828	0.758621	0.827586	0.827586	0.534483	0.896552
9	17	Session 1	20	Asian	Pharm Sci	Undergraduate	0	0	Moderate	Catholic	USA	Yes	20	0.05	100	47	26		1	1	2	1	0	0	0	0.448276	0.741379	0.931035	0.827586	0.706897	0.793103	0.689655	0.948276	0.844828	0.724138	0.775862	0.896552	0.775862	0.844828	0.931035	0.465517	0.741379	0.775862	0.844828	0.758621	0.827586	0.827586	0.534483	0.896552
9	18	Session 1	20	Asian	Pharm Sci	Undergraduate	0	0	Moderate	Catholic	USA	Yes	20	0.05	100	47	26		1	1	2	1	0	0	0	0.448276	0.741379	0.931035	0.827586	0.706897	0.793103	0.689655	0.948276	0.844828	0.724138	0.775862	0.896552	0.775862	0.844828	0.931035	0.465517	0.741379	0.775862	0.844828	0.758621	0.827586	0.827586	0.534483	0.896552
9	19	Session 1	20	Asian	Pharm Sci	Undergraduate	0	0	Moderate	Catholic	USA	Yes	20	0.05	100	47	26		1	1	2	1	0	0	0	0.448276	0.741379	0.931035	0.827586	0.706897	0.793103	0.689655	0.948276	0.844828	0.724138	0.775862	0.896552	0.775862	0.844828	0.931035	0.465517	0.741379	0.775862	0.844828	0.758621	0.827586	0.827586	0.534483	0.896552
9	20	Session 1	20	Asian	Pharm Sci	Undergraduate	0	0	Moderate	Catholic	USA	Yes	20	0.05	100	47	26		1	1	2	1	0	0	0	0.448276	0.741379	0.931035	0.827586	0.706897	0.793103	0.689655	0.948276	0.844828	0.724138	0.775862	0.896552	0.775862	0.844828	0.931035	0.465517	0.741379	0.775862	0.844828	0.758621	0.827586	0.827586	0.534483	0.896552
9	21	Session 1	20	Asian	Pharm Sci	Undergraduate	0	0	Moderate	Catholic	USA	Yes	20	0.05	100	47	26		1	1	2	1	0	0	0	0.448276	0.741379	0.931035	0.827586	0.706897	0.793103	0.689655	0.948276	0.844828	0.724138	0.775862	0.896552	0.775862	0.844828	0.931035	0.465517	0.741379	0.775862	0.844828	0.758621	0.827586	0.827586	0.534483	0.896552
9	22	Session 1	20	Asian	Pharm Sci	Undergraduate	0	0	Moderate	Catholic	USA	Yes	20	0.05	100	47	26		1	1	2	1	0	0	0	0.448276	0.741379	0.931035	0.827586	0.706897	0.793103	0.689655	0.948276	0.844828	0.724138	0.775862	0.896552	0.775862	0.844828	0.931035	0.465517	0.741379	0.775862	0.844828	0.758621	0.827586	0.827586	0.534483	0.896552
9	23	Session 1	20	Asian	Pharm Sci	Undergraduate	0	0	Moderate	Catholic	USA	Yes	20	0.05	100	47	26		1	1	2	1	0	0	0	0.448276	0.741379	0.931035	0.827586	0.706897	0.793103	0.689655	0.948276	0.844828	0.724138	0.775862	0.896552	0.775862	0.844828	0.931035	0.465517	0.741379	0.775862	0.844828	0.758621	0.827586	0.827586	0.534483	0.896552
9	24	Session 1	20	Asian	Pharm Sci	Undergraduate	0	0	Moderate	Catholic	USA	Yes	20	0.05	100	47	26		1	1	2	1	0	0	0	0.448276	0.741379	0.931035	0.827586	0.706897	0.793103	0.689655	0.948276	0.844828	0.724138	0.775862	0.896552	0.775862	0.844828	0.931035	0.465517	0.741379	0.775862	0.844828	0.758621	0.827586	0.827586	0.534483	0.896552
9	25	Session 1	20	Asian	Pharm Sci	Undergraduate	0	0	Moderate	Catholic	USA	Yes	20	0.05	100	47	26		1	1	2	1	0	0	0	0.448276	0.741379	0.931035	0.827586	0.706897	0.793103	0.689655	0.948276	0.844828	0.724138	0.775862	0.896552	0.775862	0.844828	0.931035	0.465517	0.741379	0.775862	0.844828	0.758621	0.827586	0.827586	0.534483	0.896552
9	26	Session 1	20	Asian	Pharm Sci	Undergraduate	0	0	Moderate	Catholic	USA	Yes	20	0.05	100	47	26		1	1	2	1	0	0	0	0.448276	0.741379	0.931035	0.827586	0.706897	0.793103	0.689655	0.948276	0.844828	0.724138	0.775862	0.896552	0.775862	0.844828	0.931035	0.465517	0.741379	0.775862	0.844828	0.758621	0.827586	0.827586	0.534483	0.896552
9	27	Session 1	20	Asian	Pharm Sci	Undergraduate	0	0	Moderate	Catholic	USA	Yes	20	0.05	100	47	26		1	1	2	1	0	0	0	0.448276	0.741379	0.931035	0.827586	0.706897	0.793103	0.689655	0.948276	0.844828	0.724138	0.775862	0.896552	0.775862	0.844828	0.931035	0.465517	0.741379	0.775862	0.844828	0.758621	0.827586	0.827586	0.534483	0.896552
9	28	Session 1	20	Asian	Pharm Sci	Undergraduate	0	0	Moderate	Catholic	USA	Yes	20	0.05	100	47	26		1	1	2	1	0	0	0	0.448276	0.741379	0.931035	0.827586	0.706897	0.793103	0.689655	0.948276	0.844828	0.724138	0.775862	0.896552	0.775862	0.844828	0.931035	0.465517	0.741379	0.775862	0.844828	0.758621	0.827586	0.827586	0.534483	0.896552
9	29	Session 1	20	Asian	Pharm Sci	Undergraduate	0	0	Moderate	Catholic	USA	Yes	20	0.05	100	47	26		1	1	2	1	0	0	0	0.448276	0.741379	0.931035	0.827586	0.706897	0.793103	0.689655	0.948276	0.844828	0.724138	0.775862	0.896552	0.775862	0.844828	0.931035	0.465517	0.741379	0.775862	0.844828	0.758621	0.827586	0.827586	0.534483	0.896552
9	30	Session 1	20	Asian	Pharm Sci	Undergraduate	0	0	Moderate	Catholic	USA	Yes	20	0.05	100	47	26		1	1	2	1	0	0	0	0.448276	0.741379	0.931035	0.827586	0.706897	0.793103	0.689655	0.948276	0.844828	0.724138	0.775862	0.896552	0.775862	0.844828	0.931035	0.465517	0.741379	0.775862	0.844828	0.758621	0.827586	0.827586	0.534483	0.896552
9	31	Session 1	20	Asian	Pharm Sci	Undergraduate	0	0	Moderate	Catholic	USA	Yes	20	0.05	100	47	26		1	1	2	1	0	0	0	0.448276	0.741379	0.931035	0.827586	0.706897	0.793103	0.689655	0.948276	0.844828	0.724138	0.775862	0.896552	0.775862	0.844828	0.931035	0.465517	0.741379	0.775862	0.844828	0.758621	0.827586	0.827586	0.534483	0.896552
9	32	Session 1	20	Asian	Pharm Sci	Undergraduate	0	0	Moderate	Catholic	USA	Yes	20	0.05	100	47	26		1	1	2	1	0	0	0	0.448276	0.741379	0.931035	0.827586	0.706897	0.793103	0.689655	0.948276	0.844828	0.724138	0.775862	0.896552	0.775862	0.844828	0.931035	0.465517	0.741379	0.775862	0.844828	0.758621	0.827586	0.827586	0.534483	0.896552
9	33	Session 1	20	Asian	Pharm Sci	Undergraduate	0	0	Moderate	Catholic	USA	Yes	20	0.05	100	47	26		1	1	2	1	0	0	0	0.448276	0.741379	0.931035	0.827586	0.706897	0.793103	0.689655	0.948276	0.844828	0.724138	0.775862	0.896552	0.775862	0.844828	0.931035	0.465517	0.741379	0.775862	0.844828	0.758621	0.827586	0.827586	0.534483	0.896552
9	34	Session 1	20	Asian	Pharm Sci	Undergraduate	0	0	Moderate	Catholic	USA	Yes	20	0.05	100	47	26		1	1	2	1	0	0	0	0.448276	0.741379	0.931035	0.827586	0.706897	0.793103	0.689655	0.948276	0.844828	0.724138	0.775862	0.896552	0.775862	0.844828	0.931035	0.465517	0.741379	0.775862	0.844828	0.758621	0.827586	0.827586	0.534483	0.896552
9	35	Session 1	20	Asian	Pharm Sci	Undergraduate	0	0	Moderate	Catholic	USA	Yes	20	0.05	100	47	26		1	1	2	1	0	0	0	0.448276	0.741379	0.931035	0.827586	0.706897	0.793103	0.689655	0.948276	0.844828	0.724138	0.775862	0.896552	0.775862	0.844828	0.931035	0.465517	0.741379	0.775862	0.844828	0.758621	0.827586	0.827586	0.534483	0.896552
9	36	Session 1	20	Asian	Pharm Sci	Undergraduate	0	0	Moderate	Catholic	USA	Yes	20	0.05	100	47	26		1	1	2	1	0	0	0	0.448276	0.741379	0.931035	0.827586	0.706897	0.793103	0.689655	0.948276	0.844828	0.724138	0.775862	0.896552	0.775862	0.844828	0.931035	0.465517	0.741379	0.775862	0.844828	0.758621	0.827586	0.827586	0.534483	0.896552
10	1	Session 1	21	Hispanic	Public health Policy and Sciences	Undergraduate	2	1	Moderate	N/A	Unites States	No	21	0.1	100	24	29		1	0	0	1	0	0	0	0.448276	0.741379	0.931035	0.827586	0.706897	0.793103	0.689655	0.948276	0.844828	0.724138	0.775862	0.896552	0.775862	0.844828	0.931035	0.465517	0.741379	0.775862	0.844828	0.758621	0.827586	0.827586	0.534483	0.896552
10	2	Session 1	21	Hispanic	Public health Policy and Sciences	Undergraduate	2	1	Moderate	N/A	Unites States	No	21	0.1	100	24	29		1	0	0	1	0	0	0	0.448276	0.741379	0.931035	0.827586	0.706897	0.793103	0.689655	0.948276	0.844828	0.724138	0.775862	0.896552	0.775862	0.844828	0.931035	0.465517	0.741379	0.775862	0.844828	0.758621	0.827586	0.827586	0.534483	0.896552
10	3	Session 1	21	Hispanic	Public health Policy and Sciences	Undergraduate	2	1	Moderate	N/A	Unites States	No	21	0.1	100	24	29		1	0	0	1	0	0	0	0.448276	0.741379	0.931035	0.827586	0.706897	0.793103	0.689655	0.948276	0.844828	0.724138	0.775862	0.896552	0.775862	0.844828	0.931035	0.465517	0.741379	0.775862	0.844828	0.758621	0.827586	0.827586	0.534483	0.896552
10	4	Session 1	21	Hispanic	Public health Policy and Sciences	Undergraduate	2	1	Moderate	N/A	Unites States	No	21	0.1	100	24	29		1	0	0	1	0	0	0	0.448276	0.741379	0.931035	0.827586	0.706897	0.793103	0.689655	0.948276	0.844828	0.724138	0.775862	0.896552	0.775862	0.844828	0.931035	0.465517	0.741379	0.775862	0.844828	0.758621	0.827586	0.827586	0.534483	0.896552
10	5	Session 1	21	Hispanic	Public health Policy and Sciences	Undergraduate	2	1	Moderate	N/A	Unites States	No	21	0.1	100	24	29		1	0	0	1	0	0	0	0.448276	0.741379	0.931035	0.827586	0.706897	0.793103	0.689655	0.948276	0.844828	0.724138	0.775862	0.896552	0.775862	0.844828	0.931035	0.465517	0.741379	0.775862	0.844828	0.758621	0.827586	0.827586	0.534483	0.896552
10	6	Session 1	21	Hispanic	Public health Policy and Sciences	Undergraduate	2	1	Moderate	N/A	Unites States	No	21	0.1	100	24	29		1	0	0	1	0	0	0	0.448276	0.741379	0.931035	0.827586	0.706897	0.793103	0.689655	0.948276	0.844828	0.724138	0.775862	0.896552	0.775862	0.844828	0.931035	0.465517	0.741379	0.775862	0.844828	0.758621	0.827586	0.827586	0.534483	0.896552
10	7	Session 1	21	Hispanic	Public health Policy and Sciences	Undergraduate	2	1	Moderate	N/A	Unites States	No	21	0.1	100	24	29		1	0	0	1	0	0	0	0.448276	0.741379	0.931035	0.827586	0.706897	0.793103	0.689655	0.948276	0.844828	0.724138	0.775862	0.896552	0.775862	0.844828	0.931035	0.465517	0.741379	0.775862	0.844828	0.758621	0.827586	0.827586	0.534483	0.896552
10	8	Session 1	21	Hispanic	Public health Policy and Sciences	Undergraduate	2	1	Moderate	N/A	Unites States	No	21	0.1	100	24	29		1	0	0	1	0	0	0	0.448276	0.741379	0.931035	0.827586	0.706897	0.793103	0.689655	0.948276	0.844828	0.724138	0.775862	0.896552	0.775862	0.844828	0.931035	0.465517	0.741379	0.775862	0.844828	0.758621	0.827586	0.827586	0.534483	0.896552
10	9	Session 1	21	Hispanic	Public health Policy and Sciences	Undergraduate	2	1	Moderate	N/A	Unites States	No	21	0.1	100	24	29		1	0	0	1	0	0	0	0.448276	0.741379	0.931035	0.827586	0.706897	0.793103	0.689655	0.948276	0.844828	0.724138	0.775862	0.896552	0.775862	0.844828	0.931035	0.465517	0.741379	0.775862	0.844828	0.758621	0.827586	0.827586	0.534483	0.896552
10	10	Session 1	21	Hispanic	Public health Policy and Sciences	Undergraduate	2	1	Moderate	N/A	Unites States	No	21	0.1	100	24	29		1	0	0	1	0	0	0	0.448276	0.741379	0.931035	0.827586	0.706897	0.793103	0.689655	0.948276	0.844828	0.724138	0.775862	0.896552	0.775862	0.844828	0.931035	0.465517	0.741379	0.775862	0.844828	0.758621	0.827586	0.827586	0.534483	0.896552
10	11	Session 1	21	Hispanic	Public health Policy and Sciences	Undergraduate	2	1	Moderate	N/A	Unites States	No	21	0.1	100	24	29		1	0	0	1	0	0	0	0.448276	0.741379	0.931035	0.827586	0.706897	0.793103	0.689655	0.948276	0.844828	0.724138	0.775862	0.896552	0.775862	0.844828	0.931035	0.465517	0.741379	0.775862	0.844828	0.758621	0.827586	0.827586	0.534483	0.896552
10	12	Session 1	21	Hispanic	Public health Policy and Sciences	Undergraduate	2	1	Moderate	N/A	Unites States	No	21	0.1	100	24	29		1	0	0	1	0	0	0	0.448276	0.741379	0.931035	0.827586	0.706897	0.793103	0.689655	0.948276	0.844828	0.724138	0.775862	0.896552	0.775862	0.844828	0.931035	0.465517	0.741379	0.775862	0.844828	0.758621	0.827586	0.827586	0.534483	0.896552
10	13	Session 1	21	Hispanic	Public health Policy and Sciences	Undergraduate	2	1	Moderate	N/A	Unites States	No	21	0.1	100	24	29		1	0	0	1	0	0	0	0.448276	0.741379	0.931035	0.827586	0.706897	0.793103	0.689655	0.948276	0.844828	0.724138	0.775862	0.896552	0.775862	0.844828	0.931035	0.465517	0.741379	0.775862	0.844828	0.758621	0.827586	0.827586	0.534483	0.896552
10	14	Session 1	21	Hispanic	Public health Policy and Sciences	Undergraduate	2	1	Moderate	N/A	Unites States	No	21	0.1	100	24	29		1	0	0	1	0	0	0	0.448276	0.741379	0.931035	0.827586	0.706897	0.793103	0.689655	0.948276	0.844828	0.724138	0.775862	0.896552	0.775862	0.844828	0.931035	0.465517	0.741379	0.775862	0.844828	0.758621	0.827586	0.827586	0.534483	0.896552
10	15	Session 1	21	Hispanic	Public health Policy and Sciences	Undergraduate	2	1	Moderate	N/A	Unites States	No	21	0.1	100	24	29		1	0	0	1	0	0	0	0.448276	0.741379	0.931035	0.827586	0.706897	0.793103	0.689655	0.948276	0.844828	0.724138	0.775862	0.896552	0.775862	0.844828	0.931035	0.465517	0.741379	0.775862	0.844828	0.758621	0.827586	0.827586	0.534483	0.896552
10	16	Session 1	21	Hispanic	Public health Policy and Sciences	Undergraduate	2	1	Moderate	N/A	Unites States	No	21	0.1	100	24	29		1	0	0	1	0	0	0	0.448276	0.741379	0.931035	0.827586	0.706897	0.793103	0.689655	0.948276	0.844828	0.724138	0.775862	0.896552	0.775862	0.844828	0.931035	0.465517	0.741379	0.775862	0.844828	0.758621	0.827586	0.827586	0.534483	0.896552
10	17	Session 1	21	Hispanic	Public health Policy and Sciences	Undergraduate	2	1	Moderate	N/A	Unites States	No	21	0.1	100	24	29		1	0	0	1	0	0	0	0.448276	0.741379	0.931035	0.827586	0.706897	0.793103	0.689655	0.948276	0.844828	0.724138	0.775862	0.896552	0.775862	0.844828	0.931035	0.465517	0.741379	0.775862	0.844828	0.758621	0.827586	0.827586	0.534483	0.896552
10	18	Session 1	21	Hispanic	Public health Policy and Sciences	Undergraduate	2	1	Moderate	N/A	Unites States	No	21	0.1	100	24	29		1	0	0	1	0	0	0	0.448276	0.741379	0.931035	0.827586	0.706897	0.793103	0.689655	0.948276	0.844828	0.724138	0.775862	0.896552	0.775862	0.844828	0.931035	0.465517	0.741379	0.775862	0.844828	0.758621	0.827586	0.827586	0.534483	0.896552
10	19	Session 1	21	Hispanic	Public health Policy and Sciences	Undergraduate	2	1	Moderate	N/A	Unites States	No	21	0.1	100	24	29		1	0	0	1	0	0	0	0.448276	0.741379	0.931035	0.827586	0.706897	0.793103	0.689655	0.948276	0.844828	0.724138	0.775862	0.896552	0.775862	0.844828	0.931035	0.465517	0.741379	0.775862	0.844828	0.758621	0.827586	0.827586	0.534483	0.896552
10	20	Session 1	21	Hispanic	Public health Policy and Sciences	Undergraduate	2	1	Moderate	N/A	Unites States	No	21	0.1	100	24	29		1	0	0	1	0	0	0	0.448276	0.741379	0.931035	0.827586	0.706897	0.793103	0.689655	0.948276	0.844828	0.724138	0.775862	0.896552	0.775862	0.844828	0.931035	0.465517	0.741379	0.775862	0.844828	0.758621	0.827586	0.827586	0.534483	0.896552
10	21	Session 1	21	Hispanic	Public health Policy and Sciences	Undergraduate	2	1	Moderate	N/A	Unites States	No	21	0.1	100	24	29		1	0	0	1	0	0	0	0.448276	0.741379	0.931035	0.827586	0.706897	0.793103	0.689655	0.948276	0.844828	0.724138	0.775862	0.896552	0.775862	0.844828	0.931035	0.465517	0.741379	0.775862	0.844828	0.758621	0.827586	0.827586	0.534483	0.896552
10	22	Session 1	21	Hispanic	Public health Policy and Sciences	Undergraduate	2	1	Moderate	N/A	Unites States	No	21	0.1	100	24	29		1	0	0	1	0	0	0	0.448276	0.741379	0.931035	0.827586	0.706897	0.793103	0.689655	0.948276	0.844828	0.724138	0.775862	0.896552	0.775862	0.844828	0.931035	0.465517	0.741379	0.775862	0.844828	0.758621	0.827586	0.827586	0.534483	0.896552
10	23	Session 1	21	Hispanic	Public health Policy and Sciences	Undergraduate	2	1	Moderate	N/A	Unites States	No	21	0.1	100	24	29		1	0	0	1	0	0	0	0.448276	0.741379	0.931035	0.827586	0.706897	0.793103	0.689655	0.948276	0.844828	0.724138	0.775862	0.896552	0.775862	0.844828	0.931035	0.465517	0.741379	0.775862	0.844828	0.758621	0.827586	0.827586	0.534483	0.896552
10	24	Session 1	21	Hispanic	Public health Policy and Sciences	Undergraduate	2	1	Moderate	N/A	Unites States	No	21	0.1	100	24	29		1	0	0	1	0	0	0	0.448276	0.741379	0.931035	0.827586	0.706897	0.793103	0.689655	0.948276	0.844828	0.724138	0.775862	0.896552	0.775862	0.844828	0.931035	0.465517	0.741379	0.775862	0.844828	0.758621	0.827586	0.827586	0.534483	0.896552
10	25	Session 1	21	Hispanic	Public health Policy and Sciences	Undergraduate	2	1	Moderate	N/A	Unites States	No	21	0.1	100	24	29		1	0	0	1	0	0	0	0.448276	0.741379	0.931035	0.827586	0.706897	0.793103	0.689655	0.948276	0.844828	0.724138	0.775862	0.896552	0.775862	0.844828	0.931035	0.465517	0.741379	0.775862	0.844828	0.758621	0.827586	0.827586	0.534483	0.896552
10	26	Session 1	21	Hispanic	Public health Policy and Sciences	Undergraduate	2	1	Moderate	N/A	Unites States	No	21	0.1	100	24	29		1	0	0	1	0	0	0	0.448276	0.741379	0.931035	0.827586	0.706897	0.793103	0.689655	0.948276	0.844828	0.724138	0.775862	0.896552	0.775862	0.844828	0.931035	0.465517	0.741379	0.775862	0.844828	0.758621	0.827586	0.827586	0.534483	0.896552
10	27	Session 1	21	Hispanic	Public health Policy and Sciences	Undergraduate	2	1	Moderate	N/A	Unites States	No	21	0.1	100	24	29		1	0	0	1	0	0	0	0.448276	0.741379	0.931035	0.827586	0.706897	0.793103	0.689655	0.948276	0.844828	0.724138	0.775862	0.896552	0.775862	0.844828	0.931035	0.465517	0.741379	0.775862	0.844828	0.758621	0.827586	0.827586	0.534483	0.896552
10	28	Session 1	21	Hispanic	Public health Policy and Sciences	Undergraduate	2	1	Moderate	N/A	Unites States	No	21	0.1	100	24	29		1	0	0	1	0	0	0	0.448276	0.741379	0.931035	0.827586	0.706897	0.793103	0.689655	0.948276	0.844828	0.724138	0.775862	0.896552	0.775862	0.844828	0.931035	0.465517	0.741379	0.775862	0.844828	0.758621	0.827586	0.827586	0.534483	0.896552
10	29	Session 1	21	Hispanic	Public health Policy and Sciences	Undergraduate	2	1	Moderate	N/A	Unites States	No	21	0.1	100	24	29		1	0	0	1	0	0	0	0.448276	0.741379	0.931035	0.827586	0.706897	0.793103	0.689655	0.948276	0.844828	0.724138	0.775862	0.896552	0.775862	0.844828	0.931035	0.465517	0.741379	0.775862	0.844828	0.758621	0.827586	0.827586	0.534483	0.896552
10	30	Session 1	21	Hispanic	Public health Policy and Sciences	Undergraduate	2	1	Moderate	N/A	Unites States	No	21	0.1	100	24	29		1	0	0	1	0	0	0	0.448276	0.741379	0.931035	0.827586	0.706897	0.793103	0.689655	0.948276	0.844828	0.724138	0.775862	0.896552	0.775862	0.844828	0.931035	0.465517	0.741379	0.775862	0.844828	0.758621	0.827586	0.827586	0.534483	0.896552
10	31	Session 1	21	Hispanic	Public health Policy and Sciences	Undergraduate	2	1	Moderate	N/A	Unites States	No	21	0.1	100	24	29		1	0	0	1	0	0	0	0.448276	0.741379	0.931035	0.827586	0.706897	0.793103	0.689655	0.948276	0.844828	0.724138	0.775862	0.896552	0.775862	0.844828	0.931035	0.465517	0.741379	0.775862	0.844828	0.758621	0.827586	0.827586	0.534483	0.896552
10	32	Session 1	21	Hispanic	Public health Policy and Sciences	Undergraduate	2	1	Moderate	N/A	Unites States	No	21	0.1	100	24	29		1	0	0	1	0	0	0	0.448276	0.741379	0.931035	0.827586	0.706897	0.793103	0.689655	0.948276	0.844828	0.724138	0.775862	0.896552	0.775862	0.844828	0.931035	0.465517	0.741379	0.775862	0.844828	0.758621	0.827586	0.827586	0.534483	0.896552
10	33	Session 1	21	Hispanic	Public health Policy and Sciences	Undergraduate	2	1	Moderate	N/A	Unites States	No	21	0.1	100	24	29		1	0	0	1	0	0	0	0.448276	0.741379	0.931035	0.827586	0.706897	0.793103	0.689655	0.948276	0.844828	0.724138	0.775862	0.896552	0.775862	0.844828	0.931035	0.465517	0.741379	0.775862	0.844828	0.758621	0.827586	0.827586	0.534483	0.896552
10	34	Session 1	21	Hispanic	Public health Policy and Sciences	Undergraduate	2	1	Moderate	N/A	Unites States	No	21	0.1	100	24	29		1	0	0	1	0	0	0	0.448276	0.741379	0.931035	0.827586	0.706897	0.793103	0.689655	0.948276	0.844828	0.724138	0.775862	0.896552	0.775862	0.844828	0.931035	0.465517	0.741379	0.775862	0.844828	0.758621	0.827586	0.827586	0.534483	0.896552
10	35	Session 1	21	Hispanic	Public health Policy and Sciences	Undergraduate	2	1	Moderate	N/A	Unites States	No	21	0.1	100	24	29		1	0	0	1	0	0	0	0.448276	0.741379	0.931035	0.827586	0.706897	0.793103	0.689655	0.948276	0.844828	0.724138	0.775862	0.896552	0.775862	0.844828	0.931035	0.465517	0.741379	0.775862	0.844828	0.758621	0.827586	0.827586	0.534483	0.896552
10	36	Session 1	21	Hispanic	Public health Policy and Sciences	Undergraduate	2	1	Moderate	N/A	Unites States	No	21	0.1	100	24	29		1	0	0	1	0	0	0	0.448276	0.741379	0.931035	0.827586	0.706897	0.793103	0.689655	0.948276	0.844828	0.724138	0.775862	0.896552	0.775862	0.844828	0.931035	0.465517	0.741379	0.775862	0.844828	0.758621	0.827586	0.827586	0.534483	0.896552
11	1	Session 1	21	mexican	international studies & education	Undergraduate	2	3	Moderate	catholic	united states	No	21	0.1	100	24	29		0	0	0	1	0	0	0	0.448276	0.741379	0.931035	0.827586	0.706897	0.793103	0.689655	0.948276	0.844828	0.724138	0.775862	0.896552	0.775862	0.844828	0.931035	0.465517	0.741379	0.775862	0.844828	0.758621	0.827586	0.827586	0.534483	0.896552
11	2	Session 1	21	mexican	international studies & education	Undergraduate	2	3	Moderate	catholic	united states	No	21	0.1	100	24	29		0	0	0	1	0	0	0	0.448276	0.741379	0.931035	0.827586	0.706897	0.793103	0.689655	0.948276	0.844828	0.724138	0.775862	0.896552	0.775862	0.844828	0.931035	0.465517	0.741379	0.775862	0.844828	0.758621	0.827586	0.827586	0.534483	0.896552
11	3	Session 1	21	mexican	international studies & education	Undergraduate	2	3	Moderate	catholic	united states	No	21	0.1	100	24	29		0	0	0	1	0	0	0	0.448276	0.741379	0.931035	0.827586	0.706897	0.793103	0.689655	0.948276	0.844828	0.724138	0.775862	0.896552	0.775862	0.844828	0.931035	0.465517	0.741379	0.775862	0.844828	0.758621	0.827586	0.827586	0.534483	0.896552
11	4	Session 1	21	mexican	international studies & education	Undergraduate	2	3	Moderate	catholic	united states	No	21	0.1	100	24	29		0	0	0	1	0	0	0	0.448276	0.741379	0.931035	0.827586	0.706897	0.793103	0.689655	0.948276	0.844828	0.724138	0.775862	0.896552	0.775862	0.844828	0.931035	0.465517	0.741379	0.775862	0.844828	0.758621	0.827586	0.827586	0.534483	0.896552
11	5	Session 1	21	mexican	international studies & education	Undergraduate	2	3	Moderate	catholic	united states	No	21	0.1	100	24	29		0	0	0	1	0	0	0	0.448276	0.741379	0.931035	0.827586	0.706897	0.793103	0.689655	0.948276	0.844828	0.724138	0.775862	0.896552	0.775862	0.844828	0.931035	0.465517	0.741379	0.775862	0.844828	0.758621	0.827586	0.827586	0.534483	0.896552
11	6	Session 1	21	mexican	international studies & education	Undergraduate	2	3	Moderate	catholic	united states	No	21	0.1	100	24	29		0	0	0	1	0	0	0	0.448276	0.741379	0.931035	0.827586	0.706897	0.793103	0.689655	0.948276	0.844828	0.724138	0.775862	0.896552	0.775862	0.844828	0.931035	0.465517	0.741379	0.775862	0.844828	0.758621	0.827586	0.827586	0.534483	0.896552
11	7	Session 1	21	mexican	international studies & education	Undergraduate	2	3	Moderate	catholic	united states	No	21	0.1	100	24	29		0	0	0	1	0	0	0	0.448276	0.741379	0.931035	0.827586	0.706897	0.793103	0.689655	0.948276	0.844828	0.724138	0.775862	0.896552	0.775862	0.844828	0.931035	0.465517	0.741379	0.775862	0.844828	0.758621	0.827586	0.827586	0.534483	0.896552
11	8	Session 1	21	mexican	international studies & education	Undergraduate	2	3	Moderate	catholic	united states	No	21	0.1	100	24	29		0	0	0	1	0	0	0	0.448276	0.741379	0.931035	0.827586	0.706897	0.793103	0.689655	0.948276	0.844828	0.724138	0.775862	0.896552	0.775862	0.844828	0.931035	0.465517	0.741379	0.775862	0.844828	0.758621	0.827586	0.827586	0.534483	0.896552
11	9	Session 1	21	mexican	international studies & education	Undergraduate	2	3	Moderate	catholic	united states	No	21	0.1	100	24	29		0	0	0	1	0	0	0	0.448276	0.741379	0.931035	0.827586	0.706897	0.793103	0.689655	0.948276	0.844828	0.724138	0.775862	0.896552	0.775862	0.844828	0.931035	0.465517	0.741379	0.775862	0.844828	0.758621	0.827586	0.827586	0.534483	0.896552
11	10	Session 1	21	mexican	international studies & education	Undergraduate	2	3	Moderate	catholic	united states	No	21	0.1	100	24	29		0	0	0	1	0	0	0	0.448276	0.741379	0.931035	0.827586	0.706897	0.793103	0.689655	0.948276	0.844828	0.724138	0.775862	0.896552	0.775862	0.844828	0.931035	0.465517	0.741379	0.775862	0.844828	0.758621	0.827586	0.827586	0.534483	0.896552
11	11	Session 1	21	mexican	international studies & education	Undergraduate	2	3	Moderate	catholic	united states	No	21	0.1	100	24	29		0	0	0	1	0	0	0	0.448276	0.741379	0.931035	0.827586	0.706897	0.793103	0.689655	0.948276	0.844828	0.724138	0.775862	0.896552	0.775862	0.844828	0.931035	0.465517	0.741379	0.775862	0.844828	0.758621	0.827586	0.827586	0.534483	0.896552
11	12	Session 1	21	mexican	international studies & education	Undergraduate	2	3	Moderate	catholic	united states	No	21	0.1	100	24	29		0	0	0	1	0	0	0	0.448276	0.741379	0.931035	0.827586	0.706897	0.793103	0.689655	0.948276	0.844828	0.724138	0.775862	0.896552	0.775862	0.844828	0.931035	0.465517	0.741379	0.775862	0.844828	0.758621	0.827586	0.827586	0.534483	0.896552
11	13	Session 1	21	mexican	international studies & education	Undergraduate	2	3	Moderate	catholic	united states	No	21	0.1	100	24	29		0	0	0	1	0	0	0	0.448276	0.741379	0.931035	0.827586	0.706897	0.793103	0.689655	0.948276	0.844828	0.724138	0.775862	0.896552	0.775862	0.844828	0.931035	0.465517	0.741379	0.775862	0.844828	0.758621	0.827586	0.827586	0.534483	0.896552
11	14	Session 1	21	mexican	international studies & education	Undergraduate	2	3	Moderate	catholic	united states	No	21	0.1	100	24	29		0	0	0	1	0	0	0	0.448276	0.741379	0.931035	0.827586	0.706897	0.793103	0.689655	0.948276	0.844828	0.724138	0.775862	0.896552	0.775862	0.844828	0.931035	0.465517	0.741379	0.775862	0.844828	0.758621	0.827586	0.827586	0.534483	0.896552
11	15	Session 1	21	mexican	international studies & education	Undergraduate	2	3	Moderate	catholic	united states	No	21	0.1	100	24	29		0	0	0	1	0	0	0	0.448276	0.741379	0.931035	0.827586	0.706897	0.793103	0.689655	0.948276	0.844828	0.724138	0.775862	0.896552	0.775862	0.844828	0.931035	0.465517	0.741379	0.775862	0.844828	0.758621	0.827586	0.827586	0.534483	0.896552
11	16	Session 1	21	mexican	international studies & education	Undergraduate	2	3	Moderate	catholic	united states	No	21	0.1	100	24	29		0	0	0	1	0	0	0	0.448276	0.741379	0.931035	0.827586	0.706897	0.793103	0.689655	0.948276	0.844828	0.724138	0.775862	0.896552	0.775862	0.844828	0.931035	0.465517	0.741379	0.775862	0.844828	0.758621	0.827586	0.827586	0.534483	0.896552
11	17	Session 1	21	mexican	international studies & education	Undergraduate	2	3	Moderate	catholic	united states	No	21	0.1	100	24	29		0	0	0	1	0	0	0	0.448276	0.741379	0.931035	0.827586	0.706897	0.793103	0.689655	0.948276	0.844828	0.724138	0.775862	0.896552	0.775862	0.844828	0.931035	0.465517	0.741379	0.775862	0.844828	0.758621	0.827586	0.827586	0.534483	0.896552
11	18	Session 1	21	mexican	international studies & education	Undergraduate	2	3	Moderate	catholic	united states	No	21	0.1	100	24	29		0	0	0	1	0	0	0	0.448276	0.741379	0.931035	0.827586	0.706897	0.793103	0.689655	0.948276	0.844828	0.724138	0.775862	0.896552	0.775862	0.844828	0.931035	0.465517	0.741379	0.775862	0.844828	0.758621	0.827586	0.827586	0.534483	0.896552
11	19	Session 1	21	mexican	international studies & education	Undergraduate	2	3	Moderate	catholic	united states	No	21	0.1	100	24	29		0	0	0	1	0	0	0	0.448276	0.741379	0.931035	0.827586	0.706897	0.793103	0.689655	0.948276	0.844828	0.724138	0.775862	0.896552	0.775862	0.844828	0.931035	0.465517	0.741379	0.775862	0.844828	0.758621	0.827586	0.827586	0.534483	0.896552
11	20	Session 1	21	mexican	international studies & education	Undergraduate	2	3	Moderate	catholic	united states	No	21	0.1	100	24	29		0	0	0	1	0	0	0	0.448276	0.741379	0.931035	0.827586	0.706897	0.793103	0.689655	0.948276	0.844828	0.724138	0.775862	0.896552	0.775862	0.844828	0.931035	0.465517	0.741379	0.775862	0.844828	0.758621	0.827586	0.827586	0.534483	0.896552
11	21	Session 1	21	mexican	international studies & education	Undergraduate	2	3	Moderate	catholic	united states	No	21	0.1	100	24	29		0	0	0	1	0	0	0	0.448276	0.741379	0.931035	0.827586	0.706897	0.793103	0.689655	0.948276	0.844828	0.724138	0.775862	0.896552	0.775862	0.844828	0.931035	0.465517	0.741379	0.775862	0.844828	0.758621	0.827586	0.827586	0.534483	0.896552
11	22	Session 1	21	mexican	international studies & education	Undergraduate	2	3	Moderate	catholic	united states	No	21	0.1	100	24	29		0	0	0	1	0	0	0	0.448276	0.741379	0.931035	0.827586	0.706897	0.793103	0.689655	0.948276	0.844828	0.724138	0.775862	0.896552	0.775862	0.844828	0.931035	0.465517	0.741379	0.775862	0.844828	0.758621	0.827586	0.827586	0.534483	0.896552
11	23	Session 1	21	mexican	international studies & education	Undergraduate	2	3	Moderate	catholic	united states	No	21	0.1	100	24	29		0	0	0	1	0	0	0	0.448276	0.741379	0.931035	0.827586	0.706897	0.793103	0.689655	0.948276	0.844828	0.724138	0.775862	0.896552	0.775862	0.844828	0.931035	0.465517	0.741379	0.775862	0.844828	0.758621	0.827586	0.827586	0.534483	0.896552
11	24	Session 1	21	mexican	international studies & education	Undergraduate	2	3	Moderate	catholic	united states	No	21	0.1	100	24	29		0	0	0	1	0	0	0	0.448276	0.741379	0.931035	0.827586	0.706897	0.793103	0.689655	0.948276	0.844828	0.724138	0.775862	0.896552	0.775862	0.844828	0.931035	0.465517	0.741379	0.775862	0.844828	0.758621	0.827586	0.827586	0.534483	0.896552
11	25	Session 1	21	mexican	international studies & education	Undergraduate	2	3	Moderate	catholic	united states	No	21	0.1	100	24	29		0	0	0	1	0	0	0	0.448276	0.741379	0.931035	0.827586	0.706897	0.793103	0.689655	0.948276	0.844828	0.724138	0.775862	0.896552	0.775862	0.844828	0.931035	0.465517	0.741379	0.775862	0.844828	0.758621	0.827586	0.827586	0.534483	0.896552
11	26	Session 1	21	mexican	international studies & education	Undergraduate	2	3	Moderate	catholic	united states	No	21	0.1	100	24	29		0	0	0	1	0	0	0	0.448276	0.741379	0.931035	0.827586	0.706897	0.793103	0.689655	0.948276	0.844828	0.724138	0.775862	0.896552	0.775862	0.844828	0.931035	0.465517	0.741379	0.775862	0.844828	0.758621	0.827586	0.827586	0.534483	0.896552
11	27	Session 1	21	mexican	international studies & education	Undergraduate	2	3	Moderate	catholic	united states	No	21	0.1	100	24	29		0	0	0	1	0	0	0	0.448276	0.741379	0.931035	0.827586	0.706897	0.793103	0.689655	0.948276	0.844828	0.724138	0.775862	0.896552	0.775862	0.844828	0.931035	0.465517	0.741379	0.775862	0.844828	0.758621	0.827586	0.827586	0.534483	0.896552
11	28	Session 1	21	mexican	international studies & education	Undergraduate	2	3	Moderate	catholic	united states	No	21	0.1	100	24	29		0	0	0	1	0	0	0	0.448276	0.741379	0.931035	0.827586	0.706897	0.793103	0.689655	0.948276	0.844828	0.724138	0.775862	0.896552	0.775862	0.844828	0.931035	0.465517	0.741379	0.775862	0.844828	0.758621	0.827586	0.827586	0.534483	0.896552
11	29	Session 1	21	mexican	international studies & education	Undergraduate	2	3	Moderate	catholic	united states	No	21	0.1	100	24	29		0	0	0	1	0	0	0	0.448276	0.741379	0.931035	0.827586	0.706897	0.793103	0.689655	0.948276	0.844828	0.724138	0.775862	0.896552	0.775862	0.844828	0.931035	0.465517	0.741379	0.775862	0.844828	0.758621	0.827586	0.827586	0.534483	0.896552
11	30	Session 1	21	mexican	international studies & education	Undergraduate	2	3	Moderate	catholic	united states	No	21	0.1	100	24	29		0	0	0	1	0	0	0	0.448276	0.741379	0.931035	0.827586	0.706897	0.793103	0.689655	0.948276	0.844828	0.724138	0.775862	0.896552	0.775862	0.844828	0.931035	0.465517	0.741379	0.775862	0.844828	0.758621	0.827586	0.827586	0.534483	0.896552
11	31	Session 1	21	mexican	international studies & education	Undergraduate	2	3	Moderate	catholic	united states	No	21	0.1	100	24	29		0	0	0	1	0	0	0	0.448276	0.741379	0.931035	0.827586	0.706897	0.793103	0.689655	0.948276	0.844828	0.724138	0.775862	0.896552	0.775862	0.844828	0.931035	0.465517	0.741379	0.775862	0.844828	0.758621	0.827586	0.827586	0.534483	0.896552
11	32	Session 1	21	mexican	international studies & education	Undergraduate	2	3	Moderate	catholic	united states	No	21	0.1	100	24	29		0	0	0	1	0	0	0	0.448276	0.741379	0.931035	0.827586	0.706897	0.793103	0.689655	0.948276	0.844828	0.724138	0.775862	0.896552	0.775862	0.844828	0.931035	0.465517	0.741379	0.775862	0.844828	0.758621	0.827586	0.827586	0.534483	0.896552
11	33	Session 1	21	mexican	international studies & education	Undergraduate	2	3	Moderate	catholic	united states	No	21	0.1	100	24	29		0	0	0	1	0	0	0	0.448276	0.741379	0.931035	0.827586	0.706897	0.793103	0.689655	0.948276	0.844828	0.724138	0.775862	0.896552	0.775862	0.844828	0.931035	0.465517	0.741379	0.775862	0.844828	0.758621	0.827586	0.827586	0.534483	0.896552
11	34	Session 1	21	mexican	international studies & education	Undergraduate	2	3	Moderate	catholic	united states	No	21	0.1	100	24	29		0	0	0	1	0	0	0	0.448276	0.741379	0.931035	0.827586	0.706897	0.793103	0.689655	0.948276	0.844828	0.724138	0.775862	0.896552	0.775862	0.844828	0.931035	0.465517	0.741379	0.775862	0.844828	0.758621	0.827586	0.827586	0.534483	0.896552
11	35	Session 1	21	mexican	international studies & education	Undergraduate	2	3	Moderate	catholic	united states	No	21	0.1	100	24	29		0	0	0	1	0	0	0	0.448276	0.741379	0.931035	0.827586	0.706897	0.793103	0.689655	0.948276	0.844828	0.724138	0.775862	0.896552	0.775862	0.844828	0.931035	0.465517	0.741379	0.775862	0.844828	0.758621	0.827586	0.827586	0.534483	0.896552
11	36	Session 1	21	mexican	international studies & education	Undergraduate	2	3	Moderate	catholic	united states	No	21	0.1	100	24	29		0	0	0	1	0	0	0	0.448276	0.741379	0.931035	0.827586	0.706897	0.793103	0.689655	0.948276	0.844828	0.724138	0.775862	0.896552	0.775862	0.844828	0.931035	0.465517	0.741379	0.775862	0.844828	0.758621	0.827586	0.827586	0.534483	0.896552
12	1	Session 1	21	N/A	Business	Undergraduate	3	1	Moderate	N/A	China	No	4	0.1	5	47	23		1	0	2	1	0	0	0	0.448276	0.741379	0.931035	0.827586	0.706897	0.793103	0.689655	0.948276	0.844828	0.724138	0.775862	0.896552	0.775862	0.844828	0.931035	0.465517	0.741379	0.775862	0.844828	0.758621	0.827586	0.827586	0.534483	0.896552
12	2	Session 1	21	N/A	Business	Undergraduate	3	1	Moderate	N/A	China	No	4	0.1	5	47	23		1	0	2	1	0	0	0	0.448276	0.741379	0.931035	0.827586	0.706897	0.793103	0.689655	0.948276	0.844828	0.724138	0.775862	0.896552	0.775862	0.844828	0.931035	0.465517	0.741379	0.775862	0.844828	0.758621	0.827586	0.827586	0.534483	0.896552
12	3	Session 1	21	N/A	Business	Undergraduate	3	1	Moderate	N/A	China	No	4	0.1	5	47	23		1	0	2	1	0	0	0	0.448276	0.741379	0.931035	0.827586	0.706897	0.793103	0.689655	0.948276	0.844828	0.724138	0.775862	0.896552	0.775862	0.844828	0.931035	0.465517	0.741379	0.775862	0.844828	0.758621	0.827586	0.827586	0.534483	0.896552
12	4	Session 1	21	N/A	Business	Undergraduate	3	1	Moderate	N/A	China	No	4	0.1	5	47	23		1	0	2	1	0	0	0	0.448276	0.741379	0.931035	0.827586	0.706897	0.793103	0.689655	0.948276	0.844828	0.724138	0.775862	0.896552	0.775862	0.844828	0.931035	0.465517	0.741379	0.775862	0.844828	0.758621	0.827586	0.827586	0.534483	0.896552
12	5	Session 1	21	N/A	Business	Undergraduate	3	1	Moderate	N/A	China	No	4	0.1	5	47	23		1	0	2	1	0	0	0	0.448276	0.741379	0.931035	0.827586	0.706897	0.793103	0.689655	0.948276	0.844828	0.724138	0.775862	0.896552	0.775862	0.844828	0.931035	0.465517	0.741379	0.775862	0.844828	0.758621	0.827586	0.827586	0.534483	0.896552
12	6	Session 1	21	N/A	Business	Undergraduate	3	1	Moderate	N/A	China	No	4	0.1	5	47	23		1	0	2	1	0	0	0	0.448276	0.741379	0.931035	0.827586	0.706897	0.793103	0.689655	0.948276	0.844828	0.724138	0.775862	0.896552	0.775862	0.844828	0.931035	0.465517	0.741379	0.775862	0.844828	0.758621	0.827586	0.827586	0.534483	0.896552
12	7	Session 1	21	N/A	Business	Undergraduate	3	1	Moderate	N/A	China	No	4	0.1	5	47	23		1	0	2	1	0	0	0	0.448276	0.741379	0.931035	0.827586	0.706897	0.793103	0.689655	0.948276	0.844828	0.724138	0.775862	0.896552	0.775862	0.844828	0.931035	0.465517	0.741379	0.775862	0.844828	0.758621	0.827586	0.827586	0.534483	0.896552
12	8	Session 1	21	N/A	Business	Undergraduate	3	1	Moderate	N/A	China	No	4	0.1	5	47	23		1	0	2	1	0	0	0	0.448276	0.741379	0.931035	0.827586	0.706897	0.793103	0.689655	0.948276	0.844828	0.724138	0.775862	0.896552	0.775862	0.844828	0.931035	0.465517	0.741379	0.775862	0.844828	0.758621	0.827586	0.827586	0.534483	0.896552
12	9	Session 1	21	N/A	Business	Undergraduate	3	1	Moderate	N/A	China	No	4	0.1	5	47	23		1	0	2	1	0	0	0	0.448276	0.741379	0.931035	0.827586	0.706897	0.793103	0.689655	0.948276	0.844828	0.724138	0.775862	0.896552	0.775862	0.844828	0.931035	0.465517	0.741379	0.775862	0.844828	0.758621	0.827586	0.827586	0.534483	0.896552
12	10	Session 1	21	N/A	Business	Undergraduate	3	1	Moderate	N/A	China	No	4	0.1	5	47	23		1	0	2	1	0	0	0	0.448276	0.741379	0.931035	0.827586	0.706897	0.793103	0.689655	0.948276	0.844828	0.724138	0.775862	0.896552	0.775862	0.844828	0.931035	0.465517	0.741379	0.775862	0.844828	0.758621	0.827586	0.827586	0.534483	0.896552
12	11	Session 1	21	N/A	Business	Undergraduate	3	1	Moderate	N/A	China	No	4	0.1	5	47	23		1	0	2	1	0	0	0	0.448276	0.741379	0.931035	0.827586	0.706897	0.793103	0.689655	0.948276	0.844828	0.724138	0.775862	0.896552	0.775862	0.844828	0.931035	0.465517	0.741379	0.775862	0.844828	0.758621	0.827586	0.827586	0.534483	0.896552
12	12	Session 1	21	N/A	Business	Undergraduate	3	1	Moderate	N/A	China	No	4	0.1	5	47	23		1	0	2	1	0	0	0	0.448276	0.741379	0.931035	0.827586	0.706897	0.793103	0.689655	0.948276	0.844828	0.724138	0.775862	0.896552	0.775862	0.844828	0.931035	0.465517	0.741379	0.775862	0.844828	0.758621	0.827586	0.827586	0.534483	0.896552
12	13	Session 1	21	N/A	Business	Undergraduate	3	1	Moderate	N/A	China	No	4	0.1	5	47	23		1	0	2	1	0	0	0	0.448276	0.741379	0.931035	0.827586	0.706897	0.793103	0.689655	0.948276	0.844828	0.724138	0.775862	0.896552	0.775862	0.844828	0.931035	0.465517	0.741379	0.775862	0.844828	0.758621	0.827586	0.827586	0.534483	0.896552
12	14	Session 1	21	N/A	Business	Undergraduate	3	1	Moderate	N/A	China	No	4	0.1	5	47	23		1	0	2	1	0	0	0	0.448276	0.741379	0.931035	0.827586	0.706897	0.793103	0.689655	0.948276	0.844828	0.724138	0.775862	0.896552	0.775862	0.844828	0.931035	0.465517	0.741379	0.775862	0.844828	0.758621	0.827586	0.827586	0.534483	0.896552
12	15	Session 1	21	N/A	Business	Undergraduate	3	1	Moderate	N/A	China	No	4	0.1	5	47	23		1	0	2	1	0	0	0	0.448276	0.741379	0.931035	0.827586	0.706897	0.793103	0.689655	0.948276	0.844828	0.724138	0.775862	0.896552	0.775862	0.844828	0.931035	0.465517	0.741379	0.775862	0.844828	0.758621	0.827586	0.827586	0.534483	0.896552
12	16	Session 1	21	N/A	Business	Undergraduate	3	1	Moderate	N/A	China	No	4	0.1	5	47	23		1	0	2	1	0	0	0	0.448276	0.741379	0.931035	0.827586	0.706897	0.793103	0.689655	0.948276	0.844828	0.724138	0.775862	0.896552	0.775862	0.844828	0.931035	0.465517	0.741379	0.775862	0.844828	0.758621	0.827586	0.827586	0.534483	0.896552
12	17	Session 1	21	N/A	Business	Undergraduate	3	1	Moderate	N/A	China	No	4	0.1	5	47	23		1	0	2	1	0	0	0	0.448276	0.741379	0.931035	0.827586	0.706897	0.793103	0.689655	0.948276	0.844828	0.724138	0.775862	0.896552	0.775862	0.844828	0.931035	0.465517	0.741379	0.775862	0.844828	0.758621	0.827586	0.827586	0.534483	0.896552
12	18	Session 1	21	N/A	Business	Undergraduate	3	1	Moderate	N/A	China	No	4	0.1	5	47	23		1	0	2	1	0	0	0	0.448276	0.741379	0.931035	0.827586	0.706897	0.793103	0.689655	0.948276	0.844828	0.724138	0.775862	0.896552	0.775862	0.844828	0.931035	0.465517	0.741379	0.775862	0.844828	0.758621	0.827586	0.827586	0.534483	0.896552
12	19	Session 1	21	N/A	Business	Undergraduate	3	1	Moderate	N/A	China	No	4	0.1	5	47	23		1	0	2	1	0	0	0	0.448276	0.741379	0.931035	0.827586	0.706897	0.793103	0.689655	0.948276	0.844828	0.724138	0.775862	0.896552	0.775862	0.844828	0.931035	0.465517	0.741379	0.775862	0.844828	0.758621	0.827586	0.827586	0.534483	0.896552
12	20	Session 1	21	N/A	Business	Undergraduate	3	1	Moderate	N/A	China	No	4	0.1	5	47	23		1	0	2	1	0	0	0	0.448276	0.741379	0.931035	0.827586	0.706897	0.793103	0.689655	0.948276	0.844828	0.724138	0.775862	0.896552	0.775862	0.844828	0.931035	0.465517	0.741379	0.775862	0.844828	0.758621	0.827586	0.827586	0.534483	0.896552
12	21	Session 1	21	N/A	Business	Undergraduate	3	1	Moderate	N/A	China	No	4	0.1	5	47	23		1	0	2	1	0	0	0	0.448276	0.741379	0.931035	0.827586	0.706897	0.793103	0.689655	0.948276	0.844828	0.724138	0.775862	0.896552	0.775862	0.844828	0.931035	0.465517	0.741379	0.775862	0.844828	0.758621	0.827586	0.827586	0.534483	0.896552
12	22	Session 1	21	N/A	Business	Undergraduate	3	1	Moderate	N/A	China	No	4	0.1	5	47	23		1	0	2	1	0	0	0	0.448276	0.741379	0.931035	0.827586	0.706897	0.793103	0.689655	0.948276	0.844828	0.724138	0.775862	0.896552	0.775862	0.844828	0.931035	0.465517	0.741379	0.775862	0.844828	0.758621	0.827586	0.827586	0.534483	0.896552
12	23	Session 1	21	N/A	Business	Undergraduate	3	1	Moderate	N/A	China	No	4	0.1	5	47	23		1	0	2	1	0	0	0	0.448276	0.741379	0.931035	0.827586	0.706897	0.793103	0.689655	0.948276	0.844828	0.724138	0.775862	0.896552	0.775862	0.844828	0.931035	0.465517	0.741379	0.775862	0.844828	0.758621	0.827586	0.827586	0.534483	0.896552
12	24	Session 1	21	N/A	Business	Undergraduate	3	1	Moderate	N/A	China	No	4	0.1	5	47	23		1	0	2	1	0	0	0	0.448276	0.741379	0.931035	0.827586	0.706897	0.793103	0.689655	0.948276	0.844828	0.724138	0.775862	0.896552	0.775862	0.844828	0.931035	0.465517	0.741379	0.775862	0.844828	0.758621	0.827586	0.827586	0.534483	0.896552
12	25	Session 1	21	N/A	Business	Undergraduate	3	1	Moderate	N/A	China	No	4	0.1	5	47	23		1	0	2	1	0	0	0	0.448276	0.741379	0.931035	0.827586	0.706897	0.793103	0.689655	0.948276	0.844828	0.724138	0.775862	0.896552	0.775862	0.844828	0.931035	0.465517	0.741379	0.775862	0.844828	0.758621	0.827586	0.827586	0.534483	0.896552
12	26	Session 1	21	N/A	Business	Undergraduate	3	1	Moderate	N/A	China	No	4	0.1	5	47	23		1	0	2	1	0	0	0	0.448276	0.741379	0.931035	0.827586	0.706897	0.793103	0.689655	0.948276	0.844828	0.724138	0.775862	0.896552	0.775862	0.844828	0.931035	0.465517	0.741379	0.775862	0.844828	0.758621	0.827586	0.827586	0.534483	0.896552
12	27	Session 1	21	N/A	Business	Undergraduate	3	1	Moderate	N/A	China	No	4	0.1	5	47	23		1	0	2	1	0	0	0	0.448276	0.741379	0.931035	0.827586	0.706897	0.793103	0.689655	0.948276	0.844828	0.724138	0.775862	0.896552	0.775862	0.844828	0.931035	0.465517	0.741379	0.775862	0.844828	0.758621	0.827586	0.827586	0.534483	0.896552
12	28	Session 1	21	N/A	Business	Undergraduate	3	1	Moderate	N/A	China	No	4	0.1	5	47	23		1	0	2	1	0	0	0	0.448276	0.741379	0.931035	0.827586	0.706897	0.793103	0.689655	0.948276	0.844828	0.724138	0.775862	0.896552	0.775862	0.844828	0.931035	0.465517	0.741379	0.775862	0.844828	0.758621	0.827586	0.827586	0.534483	0.896552
12	29	Session 1	21	N/A	Business	Undergraduate	3	1	Moderate	N/A	China	No	4	0.1	5	47	23		1	0	2	1	0	0	0	0.448276	0.741379	0.931035	0.827586	0.706897	0.793103	0.689655	0.948276	0.844828	0.724138	0.775862	0.896552	0.775862	0.844828	0.931035	0.465517	0.741379	0.775862	0.844828	0.758621	0.827586	0.827586	0.534483	0.896552
12	30	Session 1	21	N/A	Business	Undergraduate	3	1	Moderate	N/A	China	No	4	0.1	5	47	23		1	0	2	1	0	0	0	0.448276	0.741379	0.931035	0.827586	0.706897	0.793103	0.689655	0.948276	0.844828	0.724138	0.775862	0.896552	0.775862	0.844828	0.931035	0.465517	0.741379	0.775862	0.844828	0.758621	0.827586	0.827586	0.534483	0.896552
12	31	Session 1	21	N/A	Business	Undergraduate	3	1	Moderate	N/A	China	No	4	0.1	5	47	23		1	0	2	1	0	0	0	0.448276	0.741379	0.931035	0.827586	0.706897	0.793103	0.689655	0.948276	0.844828	0.724138	0.775862	0.896552	0.775862	0.844828	0.931035	0.465517	0.741379	0.775862	0.844828	0.758621	0.827586	0.827586	0.534483	0.896552
12	32	Session 1	21	N/A	Business	Undergraduate	3	1	Moderate	N/A	China	No	4	0.1	5	47	23		1	0	2	1	0	0	0	0.448276	0.741379	0.931035	0.827586	0.706897	0.793103	0.689655	0.948276	0.844828	0.724138	0.775862	0.896552	0.775862	0.844828	0.931035	0.465517	0.741379	0.775862	0.844828	0.758621	0.827586	0.827586	0.534483	0.896552
12	33	Session 1	21	N/A	Business	Undergraduate	3	1	Moderate	N/A	China	No	4	0.1	5	47	23		1	0	2	1	0	0	0	0.448276	0.741379	0.931035	0.827586	0.706897	0.793103	0.689655	0.948276	0.844828	0.724138	0.775862	0.896552	0.775862	0.844828	0.931035	0.465517	0.741379	0.775862	0.844828	0.758621	0.827586	0.827586	0.534483	0.896552
12	34	Session 1	21	N/A	Business	Undergraduate	3	1	Moderate	N/A	China	No	4	0.1	5	47	23		1	0	2	1	0	0	0	0.448276	0.741379	0.931035	0.827586	0.706897	0.793103	0.689655	0.948276	0.844828	0.724138	0.775862	0.896552	0.775862	0.844828	0.931035	0.465517	0.741379	0.775862	0.844828	0.758621	0.827586	0.827586	0.534483	0.896552
12	35	Session 1	21	N/A	Business	Undergraduate	3	1	Moderate	N/A	China	No	4	0.1	5	47	23		1	0	2	1	0	0	0	0.448276	0.741379	0.931035	0.827586	0.706897	0.793103	0.689655	0.948276	0.844828	0.724138	0.775862	0.896552	0.775862	0.844828	0.931035	0.465517	0.741379	0.775862	0.844828	0.758621	0.827586	0.827586	0.534483	0.896552
12	36	Session 1	21	N/A	Business	Undergraduate	3	1	Moderate	N/A	China	No	4	0.1	5	47	23		1	0	2	1	0	0	0	0.448276	0.741379	0.931035	0.827586	0.706897	0.793103	0.689655	0.948276	0.844828	0.724138	0.775862	0.896552	0.775862	0.844828	0.931035	0.465517	0.741379	0.775862	0.844828	0.758621	0.827586	0.827586	0.534483	0.896552
13	1	Session 1	20	Mexican	Mechanical Engineering	Undergraduate	1	0	Conservative	Athiest	United States	Yes	20	0.05	100	47	29		1	1	2	1	0	0	0	0.448276	0.741379	0.931035	0.827586	0.706897	0.793103	0.689655	0.948276	0.844828	0.724138	0.775862	0.896552	0.775862	0.844828	0.931035	0.465517	0.741379	0.775862	0.844828	0.758621	0.827586	0.827586	0.534483	0.896552
13	2	Session 1	20	Mexican	Mechanical Engineering	Undergraduate	1	0	Conservative	Athiest	United States	Yes	20	0.05	100	47	29		1	1	2	1	0	0	0	0.448276	0.741379	0.931035	0.827586	0.706897	0.793103	0.689655	0.948276	0.844828	0.724138	0.775862	0.896552	0.775862	0.844828	0.931035	0.465517	0.741379	0.775862	0.844828	0.758621	0.827586	0.827586	0.534483	0.896552
13	3	Session 1	20	Mexican	Mechanical Engineering	Undergraduate	1	0	Conservative	Athiest	United States	Yes	20	0.05	100	47	29		1	1	2	1	0	0	0	0.448276	0.741379	0.931035	0.827586	0.706897	0.793103	0.689655	0.948276	0.844828	0.724138	0.775862	0.896552	0.775862	0.844828	0.931035	0.465517	0.741379	0.775862	0.844828	0.758621	0.827586	0.827586	0.534483	0.896552
13	4	Session 1	20	Mexican	Mechanical Engineering	Undergraduate	1	0	Conservative	Athiest	United States	Yes	20	0.05	100	47	29		1	1	2	1	0	0	0	0.448276	0.741379	0.931035	0.827586	0.706897	0.793103	0.689655	0.948276	0.844828	0.724138	0.775862	0.896552	0.775862	0.844828	0.931035	0.465517	0.741379	0.775862	0.844828	0.758621	0.827586	0.827586	0.534483	0.896552
13	5	Session 1	20	Mexican	Mechanical Engineering	Undergraduate	1	0	Conservative	Athiest	United States	Yes	20	0.05	100	47	29		1	1	2	1	0	0	0	0.448276	0.741379	0.931035	0.827586	0.706897	0.793103	0.689655	0.948276	0.844828	0.724138	0.775862	0.896552	0.775862	0.844828	0.931035	0.465517	0.741379	0.775862	0.844828	0.758621	0.827586	0.827586	0.534483	0.896552
13	6	Session 1	20	Mexican	Mechanical Engineering	Undergraduate	1	0	Conservative	Athiest	United States	Yes	20	0.05	100	47	29		1	1	2	1	0	0	0	0.448276	0.741379	0.931035	0.827586	0.706897	0.793103	0.689655	0.948276	0.844828	0.724138	0.775862	0.896552	0.775862	0.844828	0.931035	0.465517	0.741379	0.775862	0.844828	0.758621	0.827586	0.827586	0.534483	0.896552
13	7	Session 1	20	Mexican	Mechanical Engineering	Undergraduate	1	0	Conservative	Athiest	United States	Yes	20	0.05	100	47	29		1	1	2	1	0	0	0	0.448276	0.741379	0.931035	0.827586	0.706897	0.793103	0.689655	0.948276	0.844828	0.724138	0.775862	0.896552	0.775862	0.844828	0.931035	0.465517	0.741379	0.775862	0.844828	0.758621	0.827586	0.827586	0.534483	0.896552
13	8	Session 1	20	Mexican	Mechanical Engineering	Undergraduate	1	0	Conservative	Athiest	United States	Yes	20	0.05	100	47	29		1	1	2	1	0	0	0	0.448276	0.741379	0.931035	0.827586	0.706897	0.793103	0.689655	0.948276	0.844828	0.724138	0.775862	0.896552	0.775862	0.844828	0.931035	0.465517	0.741379	0.775862	0.844828	0.758621	0.827586	0.827586	0.534483	0.896552
13	9	Session 1	20	Mexican	Mechanical Engineering	Undergraduate	1	0	Conservative	Athiest	United States	Yes	20	0.05	100	47	29		1	1	2	1	0	0	0	0.448276	0.741379	0.931035	0.827586	0.706897	0.793103	0.689655	0.948276	0.844828	0.724138	0.775862	0.896552	0.775862	0.844828	0.931035	0.465517	0.741379	0.775862	0.844828	0.758621	0.827586	0.827586	0.534483	0.896552
13	10	Session 1	20	Mexican	Mechanical Engineering	Undergraduate	1	0	Conservative	Athiest	United States	Yes	20	0.05	100	47	29		1	1	2	1	0	0	0	0.448276	0.741379	0.931035	0.827586	0.706897	0.793103	0.689655	0.948276	0.844828	0.724138	0.775862	0.896552	0.775862	0.844828	0.931035	0.465517	0.741379	0.775862	0.844828	0.758621	0.827586	0.827586	0.534483	0.896552
13	11	Session 1	20	Mexican	Mechanical Engineering	Undergraduate	1	0	Conservative	Athiest	United States	Yes	20	0.05	100	47	29		1	1	2	1	0	0	0	0.448276	0.741379	0.931035	0.827586	0.706897	0.793103	0.689655	0.948276	0.844828	0.724138	0.775862	0.896552	0.775862	0.844828	0.931035	0.465517	0.741379	0.775862	0.844828	0.758621	0.827586	0.827586	0.534483	0.896552
13	12	Session 1	20	Mexican	Mechanical Engineering	Undergraduate	1	0	Conservative	Athiest	United States	Yes	20	0.05	100	47	29		1	1	2	1	0	0	0	0.448276	0.741379	0.931035	0.827586	0.706897	0.793103	0.689655	0.948276	0.844828	0.724138	0.775862	0.896552	0.775862	0.844828	0.931035	0.465517	0.741379	0.775862	0.844828	0.758621	0.827586	0.827586	0.534483	0.896552
13	13	Session 1	20	Mexican	Mechanical Engineering	Undergraduate	1	0	Conservative	Athiest	United States	Yes	20	0.05	100	47	29		1	1	2	1	0	0	0	0.448276	0.741379	0.931035	0.827586	0.706897	0.793103	0.689655	0.948276	0.844828	0.724138	0.775862	0.896552	0.775862	0.844828	0.931035	0.465517	0.741379	0.775862	0.844828	0.758621	0.827586	0.827586	0.534483	0.896552
13	14	Session 1	20	Mexican	Mechanical Engineering	Undergraduate	1	0	Conservative	Athiest	United States	Yes	20	0.05	100	47	29		1	1	2	1	0	0	0	0.448276	0.741379	0.931035	0.827586	0.706897	0.793103	0.689655	0.948276	0.844828	0.724138	0.775862	0.896552	0.775862	0.844828	0.931035	0.465517	0.741379	0.775862	0.844828	0.758621	0.827586	0.827586	0.534483	0.896552
13	15	Session 1	20	Mexican	Mechanical Engineering	Undergraduate	1	0	Conservative	Athiest	United States	Yes	20	0.05	100	47	29		1	1	2	1	0	0	0	0.448276	0.741379	0.931035	0.827586	0.706897	0.793103	0.689655	0.948276	0.844828	0.724138	0.775862	0.896552	0.775862	0.844828	0.931035	0.465517	0.741379	0.775862	0.844828	0.758621	0.827586	0.827586	0.534483	0.896552
13	16	Session 1	20	Mexican	Mechanical Engineering	Undergraduate	1	0	Conservative	Athiest	United States	Yes	20	0.05	100	47	29		1	1	2	1	0	0	0	0.448276	0.741379	0.931035	0.827586	0.706897	0.793103	0.689655	0.948276	0.844828	0.724138	0.775862	0.896552	0.775862	0.844828	0.931035	0.465517	0.741379	0.775862	0.844828	0.758621	0.827586	0.827586	0.534483	0.896552
13	17	Session 1	20	Mexican	Mechanical Engineering	Undergraduate	1	0	Conservative	Athiest	United States	Yes	20	0.05	100	47	29		1	1	2	1	0	0	0	0.448276	0.741379	0.931035	0.827586	0.706897	0.793103	0.689655	0.948276	0.844828	0.724138	0.775862	0.896552	0.775862	0.844828	0.931035	0.465517	0.741379	0.775862	0.844828	0.758621	0.827586	0.827586	0.534483	0.896552
13	18	Session 1	20	Mexican	Mechanical Engineering	Undergraduate	1	0	Conservative	Athiest	United States	Yes	20	0.05	100	47	29		1	1	2	1	0	0	0	0.448276	0.741379	0.931035	0.827586	0.706897	0.793103	0.689655	0.948276	0.844828	0.724138	0.775862	0.896552	0.775862	0.844828	0.931035	0.465517	0.741379	0.775862	0.844828	0.758621	0.827586	0.827586	0.534483	0.896552
13	19	Session 1	20	Mexican	Mechanical Engineering	Undergraduate	1	0	Conservative	Athiest	United States	Yes	20	0.05	100	47	29		1	1	2	1	0	0	0	0.448276	0.741379	0.931035	0.827586	0.706897	0.793103	0.689655	0.948276	0.844828	0.724138	0.775862	0.896552	0.775862	0.844828	0.931035	0.465517	0.741379	0.775862	0.844828	0.758621	0.827586	0.827586	0.534483	0.896552
13	20	Session 1	20	Mexican	Mechanical Engineering	Undergraduate	1	0	Conservative	Athiest	United States	Yes	20	0.05	100	47	29		1	1	2	1	0	0	0	0.448276	0.741379	0.931035	0.827586	0.706897	0.793103	0.689655	0.948276	0.844828	0.724138	0.775862	0.896552	0.775862	0.844828	0.931035	0.465517	0.741379	0.775862	0.844828	0.758621	0.827586	0.827586	0.534483	0.896552
13	21	Session 1	20	Mexican	Mechanical Engineering	Undergraduate	1	0	Conservative	Athiest	United States	Yes	20	0.05	100	47	29		1	1	2	1	0	0	0	0.448276	0.741379	0.931035	0.827586	0.706897	0.793103	0.689655	0.948276	0.844828	0.724138	0.775862	0.896552	0.775862	0.844828	0.931035	0.465517	0.741379	0.775862	0.844828	0.758621	0.827586	0.827586	0.534483	0.896552
13	22	Session 1	20	Mexican	Mechanical Engineering	Undergraduate	1	0	Conservative	Athiest	United States	Yes	20	0.05	100	47	29		1	1	2	1	0	0	0	0.448276	0.741379	0.931035	0.827586	0.706897	0.793103	0.689655	0.948276	0.844828	0.724138	0.775862	0.896552	0.775862	0.844828	0.931035	0.465517	0.741379	0.775862	0.844828	0.758621	0.827586	0.827586	0.534483	0.896552
13	23	Session 1	20	Mexican	Mechanical Engineering	Undergraduate	1	0	Conservative	Athiest	United States	Yes	20	0.05	100	47	29		1	1	2	1	0	0	0	0.448276	0.741379	0.931035	0.827586	0.706897	0.793103	0.689655	0.948276	0.844828	0.724138	0.775862	0.896552	0.775862	0.844828	0.931035	0.465517	0.741379	0.775862	0.844828	0.758621	0.827586	0.827586	0.534483	0.896552
13	24	Session 1	20	Mexican	Mechanical Engineering	Undergraduate	1	0	Conservative	Athiest	United States	Yes	20	0.05	100	47	29		1	1	2	1	0	0	0	0.448276	0.741379	0.931035	0.827586	0.706897	0.793103	0.689655	0.948276	0.844828	0.724138	0.775862	0.896552	0.775862	0.844828	0.931035	0.465517	0.741379	0.775862	0.844828	0.758621	0.827586	0.827586	0.534483	0.896552
13	25	Session 1	20	Mexican	Mechanical Engineering	Undergraduate	1	0	Conservative	Athiest	United States	Yes	20	0.05	100	47	29		1	1	2	1	0	0	0	0.448276	0.741379	0.931035	0.827586	0.706897	0.793103	0.689655	0.948276	0.844828	0.724138	0.775862	0.896552	0.775862	0.844828	0.931035	0.465517	0.741379	0.775862	0.844828	0.758621	0.827586	0.827586	0.534483	0.896552
13	26	Session 1	20	Mexican	Mechanical Engineering	Undergraduate	1	0	Conservative	Athiest	United States	Yes	20	0.05	100	47	29		1	1	2	1	0	0	0	0.448276	0.741379	0.931035	0.827586	0.706897	0.793103	0.689655	0.948276	0.844828	0.724138	0.775862	0.896552	0.775862	0.844828	0.931035	0.465517	0.741379	0.775862	0.844828	0.758621	0.827586	0.827586	0.534483	0.896552
13	27	Session 1	20	Mexican	Mechanical Engineering	Undergraduate	1	0	Conservative	Athiest	United States	Yes	20	0.05	100	47	29		1	1	2	1	0	0	0	0.448276	0.741379	0.931035	0.827586	0.706897	0.793103	0.689655	0.948276	0.844828	0.724138	0.775862	0.896552	0.775862	0.844828	0.931035	0.465517	0.741379	0.775862	0.844828	0.758621	0.827586	0.827586	0.534483	0.896552
13	28	Session 1	20	Mexican	Mechanical Engineering	Undergraduate	1	0	Conservative	Athiest	United States	Yes	20	0.05	100	47	29		1	1	2	1	0	0	0	0.448276	0.741379	0.931035	0.827586	0.706897	0.793103	0.689655	0.948276	0.844828	0.724138	0.775862	0.896552	0.775862	0.844828	0.931035	0.465517	0.741379	0.775862	0.844828	0.758621	0.827586	0.827586	0.534483	0.896552
13	29	Session 1	20	Mexican	Mechanical Engineering	Undergraduate	1	0	Conservative	Athiest	United States	Yes	20	0.05	100	47	29		1	1	2	1	0	0	0	0.448276	0.741379	0.931035	0.827586	0.706897	0.793103	0.689655	0.948276	0.844828	0.724138	0.775862	0.896552	0.775862	0.844828	0.931035	0.465517	0.741379	0.775862	0.844828	0.758621	0.827586	0.827586	0.534483	0.896552
13	30	Session 1	20	Mexican	Mechanical Engineering	Undergraduate	1	0	Conservative	Athiest	United States	Yes	20	0.05	100	47	29		1	1	2	1	0	0	0	0.448276	0.741379	0.931035	0.827586	0.706897	0.793103	0.689655	0.948276	0.844828	0.724138	0.775862	0.896552	0.775862	0.844828	0.931035	0.465517	0.741379	0.775862	0.844828	0.758621	0.827586	0.827586	0.534483	0.896552
13	31	Session 1	20	Mexican	Mechanical Engineering	Undergraduate	1	0	Conservative	Athiest	United States	Yes	20	0.05	100	47	29		1	1	2	1	0	0	0	0.448276	0.741379	0.931035	0.827586	0.706897	0.793103	0.689655	0.948276	0.844828	0.724138	0.775862	0.896552	0.775862	0.844828	0.931035	0.465517	0.741379	0.775862	0.844828	0.758621	0.827586	0.827586	0.534483	0.896552
13	32	Session 1	20	Mexican	Mechanical Engineering	Undergraduate	1	0	Conservative	Athiest	United States	Yes	20	0.05	100	47	29		1	1	2	1	0	0	0	0.448276	0.741379	0.931035	0.827586	0.706897	0.793103	0.689655	0.948276	0.844828	0.724138	0.775862	0.896552	0.775862	0.844828	0.931035	0.465517	0.741379	0.775862	0.844828	0.758621	0.827586	0.827586	0.534483	0.896552
13	33	Session 1	20	Mexican	Mechanical Engineering	Undergraduate	1	0	Conservative	Athiest	United States	Yes	20	0.05	100	47	29		1	1	2	1	0	0	0	0.448276	0.741379	0.931035	0.827586	0.706897	0.793103	0.689655	0.948276	0.844828	0.724138	0.775862	0.896552	0.775862	0.844828	0.931035	0.465517	0.741379	0.775862	0.844828	0.758621	0.827586	0.827586	0.534483	0.896552
13	34	Session 1	20	Mexican	Mechanical Engineering	Undergraduate	1	0	Conservative	Athiest	United States	Yes	20	0.05	100	47	29		1	1	2	1	0	0	0	0.448276	0.741379	0.931035	0.827586	0.706897	0.793103	0.689655	0.948276	0.844828	0.724138	0.775862	0.896552	0.775862	0.844828	0.931035	0.465517	0.741379	0.775862	0.844828	0.758621	0.827586	0.827586	0.534483	0.896552
13	35	Session 1	20	Mexican	Mechanical Engineering	Undergraduate	1	0	Conservative	Athiest	United States	Yes	20	0.05	100	47	29		1	1	2	1	0	0	0	0.448276	0.741379	0.931035	0.827586	0.706897	0.793103	0.689655	0.948276	0.844828	0.724138	0.775862	0.896552	0.775862	0.844828	0.931035	0.465517	0.741379	0.775862	0.844828	0.758621	0.827586	0.827586	0.534483	0.896552
13	36	Session 1	20	Mexican	Mechanical Engineering	Undergraduate	1	0	Conservative	Athiest	United States	Yes	20	0.05	100	47	29		1	1	2	1	0	0	0	0.448276	0.741379	0.931035	0.827586	0.706897	0.793103	0.689655	0.948276	0.844828	0.724138	0.775862	0.896552	0.775862	0.844828	0.931035	0.465517	0.741379	0.775862	0.844828	0.758621	0.827586	0.827586	0.534483	0.896552
14	1	Session 1	20	Hispanic	Public Health science	Undergraduate	0	1	Liberal	Roman Catholic	US	No	20	0	100	24	31		1	0	0	1	0	0	0	0.448276	0.741379	0.931035	0.827586	0.706897	0.793103	0.689655	0.948276	0.844828	0.724138	0.775862	0.896552	0.775862	0.844828	0.931035	0.465517	0.741379	0.775862	0.844828	0.758621	0.827586	0.827586	0.534483	0.896552
14	2	Session 1	20	Hispanic	Public Health science	Undergraduate	0	1	Liberal	Roman Catholic	US	No	20	0	100	24	31		1	0	0	1	0	0	0	0.448276	0.741379	0.931035	0.827586	0.706897	0.793103	0.689655	0.948276	0.844828	0.724138	0.775862	0.896552	0.775862	0.844828	0.931035	0.465517	0.741379	0.775862	0.844828	0.758621	0.827586	0.827586	0.534483	0.896552
14	3	Session 1	20	Hispanic	Public Health science	Undergraduate	0	1	Liberal	Roman Catholic	US	No	20	0	100	24	31		1	0	0	1	0	0	0	0.448276	0.741379	0.931035	0.827586	0.706897	0.793103	0.689655	0.948276	0.844828	0.724138	0.775862	0.896552	0.775862	0.844828	0.931035	0.465517	0.741379	0.775862	0.844828	0.758621	0.827586	0.827586	0.534483	0.896552
14	4	Session 1	20	Hispanic	Public Health science	Undergraduate	0	1	Liberal	Roman Catholic	US	No	20	0	100	24	31		1	0	0	1	0	0	0	0.448276	0.741379	0.931035	0.827586	0.706897	0.793103	0.689655	0.948276	0.844828	0.724138	0.775862	0.896552	0.775862	0.844828	0.931035	0.465517	0.741379	0.775862	0.844828	0.758621	0.827586	0.827586	0.534483	0.896552
14	5	Session 1	20	Hispanic	Public Health science	Undergraduate	0	1	Liberal	Roman Catholic	US	No	20	0	100	24	31		1	0	0	1	0	0	0	0.448276	0.741379	0.931035	0.827586	0.706897	0.793103	0.689655	0.948276	0.844828	0.724138	0.775862	0.896552	0.775862	0.844828	0.931035	0.465517	0.741379	0.775862	0.844828	0.758621	0.827586	0.827586	0.534483	0.896552
14	6	Session 1	20	Hispanic	Public Health science	Undergraduate	0	1	Liberal	Roman Catholic	US	No	20	0	100	24	31		1	0	0	1	0	0	0	0.448276	0.741379	0.931035	0.827586	0.706897	0.793103	0.689655	0.948276	0.844828	0.724138	0.775862	0.896552	0.775862	0.844828	0.931035	0.465517	0.741379	0.775862	0.844828	0.758621	0.827586	0.827586	0.534483	0.896552
14	7	Session 1	20	Hispanic	Public Health science	Undergraduate	0	1	Liberal	Roman Catholic	US	No	20	0	100	24	31		1	0	0	1	0	0	0	0.448276	0.741379	0.931035	0.827586	0.706897	0.793103	0.689655	0.948276	0.844828	0.724138	0.775862	0.896552	0.775862	0.844828	0.931035	0.465517	0.741379	0.775862	0.844828	0.758621	0.827586	0.827586	0.534483	0.896552
14	8	Session 1	20	Hispanic	Public Health science	Undergraduate	0	1	Liberal	Roman Catholic	US	No	20	0	100	24	31		1	0	0	1	0	0	0	0.448276	0.741379	0.931035	0.827586	0.706897	0.793103	0.689655	0.948276	0.844828	0.724138	0.775862	0.896552	0.775862	0.844828	0.931035	0.465517	0.741379	0.775862	0.844828	0.758621	0.827586	0.827586	0.534483	0.896552
14	9	Session 1	20	Hispanic	Public Health science	Undergraduate	0	1	Liberal	Roman Catholic	US	No	20	0	100	24	31		1	0	0	1	0	0	0	0.448276	0.741379	0.931035	0.827586	0.706897	0.793103	0.689655	0.948276	0.844828	0.724138	0.775862	0.896552	0.775862	0.844828	0.931035	0.465517	0.741379	0.775862	0.844828	0.758621	0.827586	0.827586	0.534483	0.896552
14	10	Session 1	20	Hispanic	Public Health science	Undergraduate	0	1	Liberal	Roman Catholic	US	No	20	0	100	24	31		1	0	0	1	0	0	0	0.448276	0.741379	0.931035	0.827586	0.706897	0.793103	0.689655	0.948276	0.844828	0.724138	0.775862	0.896552	0.775862	0.844828	0.931035	0.465517	0.741379	0.775862	0.844828	0.758621	0.827586	0.827586	0.534483	0.896552
14	11	Session 1	20	Hispanic	Public Health science	Undergraduate	0	1	Liberal	Roman Catholic	US	No	20	0	100	24	31		1	0	0	1	0	0	0	0.448276	0.741379	0.931035	0.827586	0.706897	0.793103	0.689655	0.948276	0.844828	0.724138	0.775862	0.896552	0.775862	0.844828	0.931035	0.465517	0.741379	0.775862	0.844828	0.758621	0.827586	0.827586	0.534483	0.896552
14	12	Session 1	20	Hispanic	Public Health science	Undergraduate	0	1	Liberal	Roman Catholic	US	No	20	0	100	24	31		1	0	0	1	0	0	0	0.448276	0.741379	0.931035	0.827586	0.706897	0.793103	0.689655	0.948276	0.844828	0.724138	0.775862	0.896552	0.775862	0.844828	0.931035	0.465517	0.741379	0.775862	0.844828	0.758621	0.827586	0.827586	0.534483	0.896552
14	13	Session 1	20	Hispanic	Public Health science	Undergraduate	0	1	Liberal	Roman Catholic	US	No	20	0	100	24	31		1	0	0	1	0	0	0	0.448276	0.741379	0.931035	0.827586	0.706897	0.793103	0.689655	0.948276	0.844828	0.724138	0.775862	0.896552	0.775862	0.844828	0.931035	0.465517	0.741379	0.775862	0.844828	0.758621	0.827586	0.827586	0.534483	0.896552
14	14	Session 1	20	Hispanic	Public Health science	Undergraduate	0	1	Liberal	Roman Catholic	US	No	20	0	100	24	31		1	0	0	1	0	0	0	0.448276	0.741379	0.931035	0.827586	0.706897	0.793103	0.689655	0.948276	0.844828	0.724138	0.775862	0.896552	0.775862	0.844828	0.931035	0.465517	0.741379	0.775862	0.844828	0.758621	0.827586	0.827586	0.534483	0.896552
14	15	Session 1	20	Hispanic	Public Health science	Undergraduate	0	1	Liberal	Roman Catholic	US	No	20	0	100	24	31		1	0	0	1	0	0	0	0.448276	0.741379	0.931035	0.827586	0.706897	0.793103	0.689655	0.948276	0.844828	0.724138	0.775862	0.896552	0.775862	0.844828	0.931035	0.465517	0.741379	0.775862	0.844828	0.758621	0.827586	0.827586	0.534483	0.896552
14	16	Session 1	20	Hispanic	Public Health science	Undergraduate	0	1	Liberal	Roman Catholic	US	No	20	0	100	24	31		1	0	0	1	0	0	0	0.448276	0.741379	0.931035	0.827586	0.706897	0.793103	0.689655	0.948276	0.844828	0.724138	0.775862	0.896552	0.775862	0.844828	0.931035	0.465517	0.741379	0.775862	0.844828	0.758621	0.827586	0.827586	0.534483	0.896552
14	17	Session 1	20	Hispanic	Public Health science	Undergraduate	0	1	Liberal	Roman Catholic	US	No	20	0	100	24	31		1	0	0	1	0	0	0	0.448276	0.741379	0.931035	0.827586	0.706897	0.793103	0.689655	0.948276	0.844828	0.724138	0.775862	0.896552	0.775862	0.844828	0.931035	0.465517	0.741379	0.775862	0.844828	0.758621	0.827586	0.827586	0.534483	0.896552
14	18	Session 1	20	Hispanic	Public Health science	Undergraduate	0	1	Liberal	Roman Catholic	US	No	20	0	100	24	31		1	0	0	1	0	0	0	0.448276	0.741379	0.931035	0.827586	0.706897	0.793103	0.689655	0.948276	0.844828	0.724138	0.775862	0.896552	0.775862	0.844828	0.931035	0.465517	0.741379	0.775862	0.844828	0.758621	0.827586	0.827586	0.534483	0.896552
14	19	Session 1	20	Hispanic	Public Health science	Undergraduate	0	1	Liberal	Roman Catholic	US	No	20	0	100	24	31		1	0	0	1	0	0	0	0.448276	0.741379	0.931035	0.827586	0.706897	0.793103	0.689655	0.948276	0.844828	0.724138	0.775862	0.896552	0.775862	0.844828	0.931035	0.465517	0.741379	0.775862	0.844828	0.758621	0.827586	0.827586	0.534483	0.896552
14	20	Session 1	20	Hispanic	Public Health science	Undergraduate	0	1	Liberal	Roman Catholic	US	No	20	0	100	24	31		1	0	0	1	0	0	0	0.448276	0.741379	0.931035	0.827586	0.706897	0.793103	0.689655	0.948276	0.844828	0.724138	0.775862	0.896552	0.775862	0.844828	0.931035	0.465517	0.741379	0.775862	0.844828	0.758621	0.827586	0.827586	0.534483	0.896552
14	21	Session 1	20	Hispanic	Public Health science	Undergraduate	0	1	Liberal	Roman Catholic	US	No	20	0	100	24	31		1	0	0	1	0	0	0	0.448276	0.741379	0.931035	0.827586	0.706897	0.793103	0.689655	0.948276	0.844828	0.724138	0.775862	0.896552	0.775862	0.844828	0.931035	0.465517	0.741379	0.775862	0.844828	0.758621	0.827586	0.827586	0.534483	0.896552
14	22	Session 1	20	Hispanic	Public Health science	Undergraduate	0	1	Liberal	Roman Catholic	US	No	20	0	100	24	31		1	0	0	1	0	0	0	0.448276	0.741379	0.931035	0.827586	0.706897	0.793103	0.689655	0.948276	0.844828	0.724138	0.775862	0.896552	0.775862	0.844828	0.931035	0.465517	0.741379	0.775862	0.844828	0.758621	0.827586	0.827586	0.534483	0.896552
14	23	Session 1	20	Hispanic	Public Health science	Undergraduate	0	1	Liberal	Roman Catholic	US	No	20	0	100	24	31		1	0	0	1	0	0	0	0.448276	0.741379	0.931035	0.827586	0.706897	0.793103	0.689655	0.948276	0.844828	0.724138	0.775862	0.896552	0.775862	0.844828	0.931035	0.465517	0.741379	0.775862	0.844828	0.758621	0.827586	0.827586	0.534483	0.896552
14	24	Session 1	20	Hispanic	Public Health science	Undergraduate	0	1	Liberal	Roman Catholic	US	No	20	0	100	24	31		1	0	0	1	0	0	0	0.448276	0.741379	0.931035	0.827586	0.706897	0.793103	0.689655	0.948276	0.844828	0.724138	0.775862	0.896552	0.775862	0.844828	0.931035	0.465517	0.741379	0.775862	0.844828	0.758621	0.827586	0.827586	0.534483	0.896552
14	25	Session 1	20	Hispanic	Public Health science	Undergraduate	0	1	Liberal	Roman Catholic	US	No	20	0	100	24	31		1	0	0	1	0	0	0	0.448276	0.741379	0.931035	0.827586	0.706897	0.793103	0.689655	0.948276	0.844828	0.724138	0.775862	0.896552	0.775862	0.844828	0.931035	0.465517	0.741379	0.775862	0.844828	0.758621	0.827586	0.827586	0.534483	0.896552
14	26	Session 1	20	Hispanic	Public Health science	Undergraduate	0	1	Liberal	Roman Catholic	US	No	20	0	100	24	31		1	0	0	1	0	0	0	0.448276	0.741379	0.931035	0.827586	0.706897	0.793103	0.689655	0.948276	0.844828	0.724138	0.775862	0.896552	0.775862	0.844828	0.931035	0.465517	0.741379	0.775862	0.844828	0.758621	0.827586	0.827586	0.534483	0.896552
14	27	Session 1	20	Hispanic	Public Health science	Undergraduate	0	1	Liberal	Roman Catholic	US	No	20	0	100	24	31		1	0	0	1	0	0	0	0.448276	0.741379	0.931035	0.827586	0.706897	0.793103	0.689655	0.948276	0.844828	0.724138	0.775862	0.896552	0.775862	0.844828	0.931035	0.465517	0.741379	0.775862	0.844828	0.758621	0.827586	0.827586	0.534483	0.896552
14	28	Session 1	20	Hispanic	Public Health science	Undergraduate	0	1	Liberal	Roman Catholic	US	No	20	0	100	24	31		1	0	0	1	0	0	0	0.448276	0.741379	0.931035	0.827586	0.706897	0.793103	0.689655	0.948276	0.844828	0.724138	0.775862	0.896552	0.775862	0.844828	0.931035	0.465517	0.741379	0.775862	0.844828	0.758621	0.827586	0.827586	0.534483	0.896552
14	29	Session 1	20	Hispanic	Public Health science	Undergraduate	0	1	Liberal	Roman Catholic	US	No	20	0	100	24	31		1	0	0	1	0	0	0	0.448276	0.741379	0.931035	0.827586	0.706897	0.793103	0.689655	0.948276	0.844828	0.724138	0.775862	0.896552	0.775862	0.844828	0.931035	0.465517	0.741379	0.775862	0.844828	0.758621	0.827586	0.827586	0.534483	0.896552
14	30	Session 1	20	Hispanic	Public Health science	Undergraduate	0	1	Liberal	Roman Catholic	US	No	20	0	100	24	31		1	0	0	1	0	0	0	0.448276	0.741379	0.931035	0.827586	0.706897	0.793103	0.689655	0.948276	0.844828	0.724138	0.775862	0.896552	0.775862	0.844828	0.931035	0.465517	0.741379	0.775862	0.844828	0.758621	0.827586	0.827586	0.534483	0.896552
14	31	Session 1	20	Hispanic	Public Health science	Undergraduate	0	1	Liberal	Roman Catholic	US	No	20	0	100	24	31		1	0	0	1	0	0	0	0.448276	0.741379	0.931035	0.827586	0.706897	0.793103	0.689655	0.948276	0.844828	0.724138	0.775862	0.896552	0.775862	0.844828	0.931035	0.465517	0.741379	0.775862	0.844828	0.758621	0.827586	0.827586	0.534483	0.896552
14	32	Session 1	20	Hispanic	Public Health science	Undergraduate	0	1	Liberal	Roman Catholic	US	No	20	0	100	24	31		1	0	0	1	0	0	0	0.448276	0.741379	0.931035	0.827586	0.706897	0.793103	0.689655	0.948276	0.844828	0.724138	0.775862	0.896552	0.775862	0.844828	0.931035	0.465517	0.741379	0.775862	0.844828	0.758621	0.827586	0.827586	0.534483	0.896552
14	33	Session 1	20	Hispanic	Public Health science	Undergraduate	0	1	Liberal	Roman Catholic	US	No	20	0	100	24	31		1	0	0	1	0	0	0	0.448276	0.741379	0.931035	0.827586	0.706897	0.793103	0.689655	0.948276	0.844828	0.724138	0.775862	0.896552	0.775862	0.844828	0.931035	0.465517	0.741379	0.775862	0.844828	0.758621	0.827586	0.827586	0.534483	0.896552
14	34	Session 1	20	Hispanic	Public Health science	Undergraduate	0	1	Liberal	Roman Catholic	US	No	20	0	100	24	31		1	0	0	1	0	0	0	0.448276	0.741379	0.931035	0.827586	0.706897	0.793103	0.689655	0.948276	0.844828	0.724138	0.775862	0.896552	0.775862	0.844828	0.931035	0.465517	0.741379	0.775862	0.844828	0.758621	0.827586	0.827586	0.534483	0.896552
14	35	Session 1	20	Hispanic	Public Health science	Undergraduate	0	1	Liberal	Roman Catholic	US	No	20	0	100	24	31		1	0	0	1	0	0	0	0.448276	0.741379	0.931035	0.827586	0.706897	0.793103	0.689655	0.948276	0.844828	0.724138	0.775862	0.896552	0.775862	0.844828	0.931035	0.465517	0.741379	0.775862	0.844828	0.758621	0.827586	0.827586	0.534483	0.896552
14	36	Session 1	20	Hispanic	Public Health science	Undergraduate	0	1	Liberal	Roman Catholic	US	No	20	0	100	24	31		1	0	0	1	0	0	0	0.448276	0.741379	0.931035	0.827586	0.706897	0.793103	0.689655	0.948276	0.844828	0.724138	0.775862	0.896552	0.775862	0.844828	0.931035	0.465517	0.741379	0.775862	0.844828	0.758621	0.827586	0.827586	0.534483	0.896552
15	1	Session 1	18	Hispanic	Political Science	Undergraduate	0	0	Moderate	Catholic	United States	Yes	18	0.1	100	24	25		1	1	0	1	0	0	0	0.448276	0.741379	0.931035	0.827586	0.706897	0.793103	0.689655	0.948276	0.844828	0.724138	0.775862	0.896552	0.775862	0.844828	0.931035	0.465517	0.741379	0.775862	0.844828	0.758621	0.827586	0.827586	0.534483	0.896552
15	2	Session 1	18	Hispanic	Political Science	Undergraduate	0	0	Moderate	Catholic	United States	Yes	18	0.1	100	24	25		1	1	0	1	0	0	0	0.448276	0.741379	0.931035	0.827586	0.706897	0.793103	0.689655	0.948276	0.844828	0.724138	0.775862	0.896552	0.775862	0.844828	0.931035	0.465517	0.741379	0.775862	0.844828	0.758621	0.827586	0.827586	0.534483	0.896552
15	3	Session 1	18	Hispanic	Political Science	Undergraduate	0	0	Moderate	Catholic	United States	Yes	18	0.1	100	24	25		1	1	0	1	0	0	0	0.448276	0.741379	0.931035	0.827586	0.706897	0.793103	0.689655	0.948276	0.844828	0.724138	0.775862	0.896552	0.775862	0.844828	0.931035	0.465517	0.741379	0.775862	0.844828	0.758621	0.827586	0.827586	0.534483	0.896552
15	4	Session 1	18	Hispanic	Political Science	Undergraduate	0	0	Moderate	Catholic	United States	Yes	18	0.1	100	24	25		1	1	0	1	0	0	0	0.448276	0.741379	0.931035	0.827586	0.706897	0.793103	0.689655	0.948276	0.844828	0.724138	0.775862	0.896552	0.775862	0.844828	0.931035	0.465517	0.741379	0.775862	0.844828	0.758621	0.827586	0.827586	0.534483	0.896552
15	5	Session 1	18	Hispanic	Political Science	Undergraduate	0	0	Moderate	Catholic	United States	Yes	18	0.1	100	24	25		1	1	0	1	0	0	0	0.448276	0.741379	0.931035	0.827586	0.706897	0.793103	0.689655	0.948276	0.844828	0.724138	0.775862	0.896552	0.775862	0.844828	0.931035	0.465517	0.741379	0.775862	0.844828	0.758621	0.827586	0.827586	0.534483	0.896552
15	6	Session 1	18	Hispanic	Political Science	Undergraduate	0	0	Moderate	Catholic	United States	Yes	18	0.1	100	24	25		1	1	0	1	0	0	0	0.448276	0.741379	0.931035	0.827586	0.706897	0.793103	0.689655	0.948276	0.844828	0.724138	0.775862	0.896552	0.775862	0.844828	0.931035	0.465517	0.741379	0.775862	0.844828	0.758621	0.827586	0.827586	0.534483	0.896552
15	7	Session 1	18	Hispanic	Political Science	Undergraduate	0	0	Moderate	Catholic	United States	Yes	18	0.1	100	24	25		1	1	0	1	0	0	0	0.448276	0.741379	0.931035	0.827586	0.706897	0.793103	0.689655	0.948276	0.844828	0.724138	0.775862	0.896552	0.775862	0.844828	0.931035	0.465517	0.741379	0.775862	0.844828	0.758621	0.827586	0.827586	0.534483	0.896552
15	8	Session 1	18	Hispanic	Political Science	Undergraduate	0	0	Moderate	Catholic	United States	Yes	18	0.1	100	24	25		1	1	0	1	0	0	0	0.448276	0.741379	0.931035	0.827586	0.706897	0.793103	0.689655	0.948276	0.844828	0.724138	0.775862	0.896552	0.775862	0.844828	0.931035	0.465517	0.741379	0.775862	0.844828	0.758621	0.827586	0.827586	0.534483	0.896552
15	9	Session 1	18	Hispanic	Political Science	Undergraduate	0	0	Moderate	Catholic	United States	Yes	18	0.1	100	24	25		1	1	0	1	0	0	0	0.448276	0.741379	0.931035	0.827586	0.706897	0.793103	0.689655	0.948276	0.844828	0.724138	0.775862	0.896552	0.775862	0.844828	0.931035	0.465517	0.741379	0.775862	0.844828	0.758621	0.827586	0.827586	0.534483	0.896552
15	10	Session 1	18	Hispanic	Political Science	Undergraduate	0	0	Moderate	Catholic	United States	Yes	18	0.1	100	24	25		1	1	0	1	0	0	0	0.448276	0.741379	0.931035	0.827586	0.706897	0.793103	0.689655	0.948276	0.844828	0.724138	0.775862	0.896552	0.775862	0.844828	0.931035	0.465517	0.741379	0.775862	0.844828	0.758621	0.827586	0.827586	0.534483	0.896552
15	11	Session 1	18	Hispanic	Political Science	Undergraduate	0	0	Moderate	Catholic	United States	Yes	18	0.1	100	24	25		1	1	0	1	0	0	0	0.448276	0.741379	0.931035	0.827586	0.706897	0.793103	0.689655	0.948276	0.844828	0.724138	0.775862	0.896552	0.775862	0.844828	0.931035	0.465517	0.741379	0.775862	0.844828	0.758621	0.827586	0.827586	0.534483	0.896552
15	12	Session 1	18	Hispanic	Political Science	Undergraduate	0	0	Moderate	Catholic	United States	Yes	18	0.1	100	24	25		1	1	0	1	0	0	0	0.448276	0.741379	0.931035	0.827586	0.706897	0.793103	0.689655	0.948276	0.844828	0.724138	0.775862	0.896552	0.775862	0.844828	0.931035	0.465517	0.741379	0.775862	0.844828	0.758621	0.827586	0.827586	0.534483	0.896552
15	13	Session 1	18	Hispanic	Political Science	Undergraduate	0	0	Moderate	Catholic	United States	Yes	18	0.1	100	24	25		1	1	0	1	0	0	0	0.448276	0.741379	0.931035	0.827586	0.706897	0.793103	0.689655	0.948276	0.844828	0.724138	0.775862	0.896552	0.775862	0.844828	0.931035	0.465517	0.741379	0.775862	0.844828	0.758621	0.827586	0.827586	0.534483	0.896552
15	14	Session 1	18	Hispanic	Political Science	Undergraduate	0	0	Moderate	Catholic	United States	Yes	18	0.1	100	24	25		1	1	0	1	0	0	0	0.448276	0.741379	0.931035	0.827586	0.706897	0.793103	0.689655	0.948276	0.844828	0.724138	0.775862	0.896552	0.775862	0.844828	0.931035	0.465517	0.741379	0.775862	0.844828	0.758621	0.827586	0.827586	0.534483	0.896552
15	15	Session 1	18	Hispanic	Political Science	Undergraduate	0	0	Moderate	Catholic	United States	Yes	18	0.1	100	24	25		1	1	0	1	0	0	0	0.448276	0.741379	0.931035	0.827586	0.706897	0.793103	0.689655	0.948276	0.844828	0.724138	0.775862	0.896552	0.775862	0.844828	0.931035	0.465517	0.741379	0.775862	0.844828	0.758621	0.827586	0.827586	0.534483	0.896552
15	16	Session 1	18	Hispanic	Political Science	Undergraduate	0	0	Moderate	Catholic	United States	Yes	18	0.1	100	24	25		1	1	0	1	0	0	0	0.448276	0.741379	0.931035	0.827586	0.706897	0.793103	0.689655	0.948276	0.844828	0.724138	0.775862	0.896552	0.775862	0.844828	0.931035	0.465517	0.741379	0.775862	0.844828	0.758621	0.827586	0.827586	0.534483	0.896552
15	17	Session 1	18	Hispanic	Political Science	Undergraduate	0	0	Moderate	Catholic	United States	Yes	18	0.1	100	24	25		1	1	0	1	0	0	0	0.448276	0.741379	0.931035	0.827586	0.706897	0.793103	0.689655	0.948276	0.844828	0.724138	0.775862	0.896552	0.775862	0.844828	0.931035	0.465517	0.741379	0.775862	0.844828	0.758621	0.827586	0.827586	0.534483	0.896552
15	18	Session 1	18	Hispanic	Political Science	Undergraduate	0	0	Moderate	Catholic	United States	Yes	18	0.1	100	24	25		1	1	0	1	0	0	0	0.448276	0.741379	0.931035	0.827586	0.706897	0.793103	0.689655	0.948276	0.844828	0.724138	0.775862	0.896552	0.775862	0.844828	0.931035	0.465517	0.741379	0.775862	0.844828	0.758621	0.827586	0.827586	0.534483	0.896552
15	19	Session 1	18	Hispanic	Political Science	Undergraduate	0	0	Moderate	Catholic	United States	Yes	18	0.1	100	24	25		1	1	0	1	0	0	0	0.448276	0.741379	0.931035	0.827586	0.706897	0.793103	0.689655	0.948276	0.844828	0.724138	0.775862	0.896552	0.775862	0.844828	0.931035	0.465517	0.741379	0.775862	0.844828	0.758621	0.827586	0.827586	0.534483	0.896552
15	20	Session 1	18	Hispanic	Political Science	Undergraduate	0	0	Moderate	Catholic	United States	Yes	18	0.1	100	24	25		1	1	0	1	0	0	0	0.448276	0.741379	0.931035	0.827586	0.706897	0.793103	0.689655	0.948276	0.844828	0.724138	0.775862	0.896552	0.775862	0.844828	0.931035	0.465517	0.741379	0.775862	0.844828	0.758621	0.827586	0.827586	0.534483	0.896552
15	21	Session 1	18	Hispanic	Political Science	Undergraduate	0	0	Moderate	Catholic	United States	Yes	18	0.1	100	24	25		1	1	0	1	0	0	0	0.448276	0.741379	0.931035	0.827586	0.706897	0.793103	0.689655	0.948276	0.844828	0.724138	0.775862	0.896552	0.775862	0.844828	0.931035	0.465517	0.741379	0.775862	0.844828	0.758621	0.827586	0.827586	0.534483	0.896552
15	22	Session 1	18	Hispanic	Political Science	Undergraduate	0	0	Moderate	Catholic	United States	Yes	18	0.1	100	24	25		1	1	0	1	0	0	0	0.448276	0.741379	0.931035	0.827586	0.706897	0.793103	0.689655	0.948276	0.844828	0.724138	0.775862	0.896552	0.775862	0.844828	0.931035	0.465517	0.741379	0.775862	0.844828	0.758621	0.827586	0.827586	0.534483	0.896552
15	23	Session 1	18	Hispanic	Political Science	Undergraduate	0	0	Moderate	Catholic	United States	Yes	18	0.1	100	24	25		1	1	0	1	0	0	0	0.448276	0.741379	0.931035	0.827586	0.706897	0.793103	0.689655	0.948276	0.844828	0.724138	0.775862	0.896552	0.775862	0.844828	0.931035	0.465517	0.741379	0.775862	0.844828	0.758621	0.827586	0.827586	0.534483	0.896552
15	24	Session 1	18	Hispanic	Political Science	Undergraduate	0	0	Moderate	Catholic	United States	Yes	18	0.1	100	24	25		1	1	0	1	0	0	0	0.448276	0.741379	0.931035	0.827586	0.706897	0.793103	0.689655	0.948276	0.844828	0.724138	0.775862	0.896552	0.775862	0.844828	0.931035	0.465517	0.741379	0.775862	0.844828	0.758621	0.827586	0.827586	0.534483	0.896552
15	25	Session 1	18	Hispanic	Political Science	Undergraduate	0	0	Moderate	Catholic	United States	Yes	18	0.1	100	24	25		1	1	0	1	0	0	0	0.448276	0.741379	0.931035	0.827586	0.706897	0.793103	0.689655	0.948276	0.844828	0.724138	0.775862	0.896552	0.775862	0.844828	0.931035	0.465517	0.741379	0.775862	0.844828	0.758621	0.827586	0.827586	0.534483	0.896552
15	26	Session 1	18	Hispanic	Political Science	Undergraduate	0	0	Moderate	Catholic	United States	Yes	18	0.1	100	24	25		1	1	0	1	0	0	0	0.448276	0.741379	0.931035	0.827586	0.706897	0.793103	0.689655	0.948276	0.844828	0.724138	0.775862	0.896552	0.775862	0.844828	0.931035	0.465517	0.741379	0.775862	0.844828	0.758621	0.827586	0.827586	0.534483	0.896552
15	27	Session 1	18	Hispanic	Political Science	Undergraduate	0	0	Moderate	Catholic	United States	Yes	18	0.1	100	24	25		1	1	0	1	0	0	0	0.448276	0.741379	0.931035	0.827586	0.706897	0.793103	0.689655	0.948276	0.844828	0.724138	0.775862	0.896552	0.775862	0.844828	0.931035	0.465517	0.741379	0.775862	0.844828	0.758621	0.827586	0.827586	0.534483	0.896552
15	28	Session 1	18	Hispanic	Political Science	Undergraduate	0	0	Moderate	Catholic	United States	Yes	18	0.1	100	24	25		1	1	0	1	0	0	0	0.448276	0.741379	0.931035	0.827586	0.706897	0.793103	0.689655	0.948276	0.844828	0.724138	0.775862	0.896552	0.775862	0.844828	0.931035	0.465517	0.741379	0.775862	0.844828	0.758621	0.827586	0.827586	0.534483	0.896552
15	29	Session 1	18	Hispanic	Political Science	Undergraduate	0	0	Moderate	Catholic	United States	Yes	18	0.1	100	24	25		1	1	0	1	0	0	0	0.448276	0.741379	0.931035	0.827586	0.706897	0.793103	0.689655	0.948276	0.844828	0.724138	0.775862	0.896552	0.775862	0.844828	0.931035	0.465517	0.741379	0.775862	0.844828	0.758621	0.827586	0.827586	0.534483	0.896552
15	30	Session 1	18	Hispanic	Political Science	Undergraduate	0	0	Moderate	Catholic	United States	Yes	18	0.1	100	24	25		1	1	0	1	0	0	0	0.448276	0.741379	0.931035	0.827586	0.706897	0.793103	0.689655	0.948276	0.844828	0.724138	0.775862	0.896552	0.775862	0.844828	0.931035	0.465517	0.741379	0.775862	0.844828	0.758621	0.827586	0.827586	0.534483	0.896552
15	31	Session 1	18	Hispanic	Political Science	Undergraduate	0	0	Moderate	Catholic	United States	Yes	18	0.1	100	24	25		1	1	0	1	0	0	0	0.448276	0.741379	0.931035	0.827586	0.706897	0.793103	0.689655	0.948276	0.844828	0.724138	0.775862	0.896552	0.775862	0.844828	0.931035	0.465517	0.741379	0.775862	0.844828	0.758621	0.827586	0.827586	0.534483	0.896552
15	32	Session 1	18	Hispanic	Political Science	Undergraduate	0	0	Moderate	Catholic	United States	Yes	18	0.1	100	24	25		1	1	0	1	0	0	0	0.448276	0.741379	0.931035	0.827586	0.706897	0.793103	0.689655	0.948276	0.844828	0.724138	0.775862	0.896552	0.775862	0.844828	0.931035	0.465517	0.741379	0.775862	0.844828	0.758621	0.827586	0.827586	0.534483	0.896552
15	33	Session 1	18	Hispanic	Political Science	Undergraduate	0	0	Moderate	Catholic	United States	Yes	18	0.1	100	24	25		1	1	0	1	0	0	0	0.448276	0.741379	0.931035	0.827586	0.706897	0.793103	0.689655	0.948276	0.844828	0.724138	0.775862	0.896552	0.775862	0.844828	0.931035	0.465517	0.741379	0.775862	0.844828	0.758621	0.827586	0.827586	0.534483	0.896552
15	34	Session 1	18	Hispanic	Political Science	Undergraduate	0	0	Moderate	Catholic	United States	Yes	18	0.1	100	24	25		1	1	0	1	0	0	0	0.448276	0.741379	0.931035	0.827586	0.706897	0.793103	0.689655	0.948276	0.844828	0.724138	0.775862	0.896552	0.775862	0.844828	0.931035	0.465517	0.741379	0.775862	0.844828	0.758621	0.827586	0.827586	0.534483	0.896552
15	35	Session 1	18	Hispanic	Political Science	Undergraduate	0	0	Moderate	Catholic	United States	Yes	18	0.1	100	24	25		1	1	0	1	0	0	0	0.448276	0.741379	0.931035	0.827586	0.706897	0.793103	0.689655	0.948276	0.844828	0.724138	0.775862	0.896552	0.775862	0.844828	0.931035	0.465517	0.741379	0.775862	0.844828	0.758621	0.827586	0.827586	0.534483	0.896552
15	36	Session 1	18	Hispanic	Political Science	Undergraduate	0	0	Moderate	Catholic	United States	Yes	18	0.1	100	24	25		1	1	0	1	0	0	0	0.448276	0.741379	0.931035	0.827586	0.706897	0.793103	0.689655	0.948276	0.844828	0.724138	0.775862	0.896552	0.775862	0.844828	0.931035	0.465517	0.741379	0.775862	0.844828	0.758621	0.827586	0.827586	0.534483	0.896552
16	1	Session 1	20	hispanic	education	Undergraduate	0	0	Moderate	catholic	usa	No	20	0.1	110	24	24		1	0	0	1	0	0	0	0.448276	0.741379	0.931035	0.827586	0.706897	0.793103	0.689655	0.948276	0.844828	0.724138	0.775862	0.896552	0.775862	0.844828	0.931035	0.465517	0.741379	0.775862	0.844828	0.758621	0.827586	0.827586	0.534483	0.896552
16	2	Session 1	20	hispanic	education	Undergraduate	0	0	Moderate	catholic	usa	No	20	0.1	110	24	24		1	0	0	1	0	0	0	0.448276	0.741379	0.931035	0.827586	0.706897	0.793103	0.689655	0.948276	0.844828	0.724138	0.775862	0.896552	0.775862	0.844828	0.931035	0.465517	0.741379	0.775862	0.844828	0.758621	0.827586	0.827586	0.534483	0.896552
16	3	Session 1	20	hispanic	education	Undergraduate	0	0	Moderate	catholic	usa	No	20	0.1	110	24	24		1	0	0	1	0	0	0	0.448276	0.741379	0.931035	0.827586	0.706897	0.793103	0.689655	0.948276	0.844828	0.724138	0.775862	0.896552	0.775862	0.844828	0.931035	0.465517	0.741379	0.775862	0.844828	0.758621	0.827586	0.827586	0.534483	0.896552
16	4	Session 1	20	hispanic	education	Undergraduate	0	0	Moderate	catholic	usa	No	20	0.1	110	24	24		1	0	0	1	0	0	0	0.448276	0.741379	0.931035	0.827586	0.706897	0.793103	0.689655	0.948276	0.844828	0.724138	0.775862	0.896552	0.775862	0.844828	0.931035	0.465517	0.741379	0.775862	0.844828	0.758621	0.827586	0.827586	0.534483	0.896552
16	5	Session 1	20	hispanic	education	Undergraduate	0	0	Moderate	catholic	usa	No	20	0.1	110	24	24		1	0	0	1	0	0	0	0.448276	0.741379	0.931035	0.827586	0.706897	0.793103	0.689655	0.948276	0.844828	0.724138	0.775862	0.896552	0.775862	0.844828	0.931035	0.465517	0.741379	0.775862	0.844828	0.758621	0.827586	0.827586	0.534483	0.896552
16	6	Session 1	20	hispanic	education	Undergraduate	0	0	Moderate	catholic	usa	No	20	0.1	110	24	24		1	0	0	1	0	0	0	0.448276	0.741379	0.931035	0.827586	0.706897	0.793103	0.689655	0.948276	0.844828	0.724138	0.775862	0.896552	0.775862	0.844828	0.931035	0.465517	0.741379	0.775862	0.844828	0.758621	0.827586	0.827586	0.534483	0.896552
16	7	Session 1	20	hispanic	education	Undergraduate	0	0	Moderate	catholic	usa	No	20	0.1	110	24	24		1	0	0	1	0	0	0	0.448276	0.741379	0.931035	0.827586	0.706897	0.793103	0.689655	0.948276	0.844828	0.724138	0.775862	0.896552	0.775862	0.844828	0.931035	0.465517	0.741379	0.775862	0.844828	0.758621	0.827586	0.827586	0.534483	0.896552
16	8	Session 1	20	hispanic	education	Undergraduate	0	0	Moderate	catholic	usa	No	20	0.1	110	24	24		1	0	0	1	0	0	0	0.448276	0.741379	0.931035	0.827586	0.706897	0.793103	0.689655	0.948276	0.844828	0.724138	0.775862	0.896552	0.775862	0.844828	0.931035	0.465517	0.741379	0.775862	0.844828	0.758621	0.827586	0.827586	0.534483	0.896552
16	9	Session 1	20	hispanic	education	Undergraduate	0	0	Moderate	catholic	usa	No	20	0.1	110	24	24		1	0	0	1	0	0	0	0.448276	0.741379	0.931035	0.827586	0.706897	0.793103	0.689655	0.948276	0.844828	0.724138	0.775862	0.896552	0.775862	0.844828	0.931035	0.465517	0.741379	0.775862	0.844828	0.758621	0.827586	0.827586	0.534483	0.896552
16	10	Session 1	20	hispanic	education	Undergraduate	0	0	Moderate	catholic	usa	No	20	0.1	110	24	24		1	0	0	1	0	0	0	0.448276	0.741379	0.931035	0.827586	0.706897	0.793103	0.689655	0.948276	0.844828	0.724138	0.775862	0.896552	0.775862	0.844828	0.931035	0.465517	0.741379	0.775862	0.844828	0.758621	0.827586	0.827586	0.534483	0.896552
16	11	Session 1	20	hispanic	education	Undergraduate	0	0	Moderate	catholic	usa	No	20	0.1	110	24	24		1	0	0	1	0	0	0	0.448276	0.741379	0.931035	0.827586	0.706897	0.793103	0.689655	0.948276	0.844828	0.724138	0.775862	0.896552	0.775862	0.844828	0.931035	0.465517	0.741379	0.775862	0.844828	0.758621	0.827586	0.827586	0.534483	0.896552
16	12	Session 1	20	hispanic	education	Undergraduate	0	0	Moderate	catholic	usa	No	20	0.1	110	24	24		1	0	0	1	0	0	0	0.448276	0.741379	0.931035	0.827586	0.706897	0.793103	0.689655	0.948276	0.844828	0.724138	0.775862	0.896552	0.775862	0.844828	0.931035	0.465517	0.741379	0.775862	0.844828	0.758621	0.827586	0.827586	0.534483	0.896552
16	13	Session 1	20	hispanic	education	Undergraduate	0	0	Moderate	catholic	usa	No	20	0.1	110	24	24		1	0	0	1	0	0	0	0.448276	0.741379	0.931035	0.827586	0.706897	0.793103	0.689655	0.948276	0.844828	0.724138	0.775862	0.896552	0.775862	0.844828	0.931035	0.465517	0.741379	0.775862	0.844828	0.758621	0.827586	0.827586	0.534483	0.896552
16	14	Session 1	20	hispanic	education	Undergraduate	0	0	Moderate	catholic	usa	No	20	0.1	110	24	24		1	0	0	1	0	0	0	0.448276	0.741379	0.931035	0.827586	0.706897	0.793103	0.689655	0.948276	0.844828	0.724138	0.775862	0.896552	0.775862	0.844828	0.931035	0.465517	0.741379	0.775862	0.844828	0.758621	0.827586	0.827586	0.534483	0.896552
16	15	Session 1	20	hispanic	education	Undergraduate	0	0	Moderate	catholic	usa	No	20	0.1	110	24	24		1	0	0	1	0	0	0	0.448276	0.741379	0.931035	0.827586	0.706897	0.793103	0.689655	0.948276	0.844828	0.724138	0.775862	0.896552	0.775862	0.844828	0.931035	0.465517	0.741379	0.775862	0.844828	0.758621	0.827586	0.827586	0.534483	0.896552
16	16	Session 1	20	hispanic	education	Undergraduate	0	0	Moderate	catholic	usa	No	20	0.1	110	24	24		1	0	0	1	0	0	0	0.448276	0.741379	0.931035	0.827586	0.706897	0.793103	0.689655	0.948276	0.844828	0.724138	0.775862	0.896552	0.775862	0.844828	0.931035	0.465517	0.741379	0.775862	0.844828	0.758621	0.827586	0.827586	0.534483	0.896552
16	17	Session 1	20	hispanic	education	Undergraduate	0	0	Moderate	catholic	usa	No	20	0.1	110	24	24		1	0	0	1	0	0	0	0.448276	0.741379	0.931035	0.827586	0.706897	0.793103	0.689655	0.948276	0.844828	0.724138	0.775862	0.896552	0.775862	0.844828	0.931035	0.465517	0.741379	0.775862	0.844828	0.758621	0.827586	0.827586	0.534483	0.896552
16	18	Session 1	20	hispanic	education	Undergraduate	0	0	Moderate	catholic	usa	No	20	0.1	110	24	24		1	0	0	1	0	0	0	0.448276	0.741379	0.931035	0.827586	0.706897	0.793103	0.689655	0.948276	0.844828	0.724138	0.775862	0.896552	0.775862	0.844828	0.931035	0.465517	0.741379	0.775862	0.844828	0.758621	0.827586	0.827586	0.534483	0.896552
16	19	Session 1	20	hispanic	education	Undergraduate	0	0	Moderate	catholic	usa	No	20	0.1	110	24	24		1	0	0	1	0	0	0	0.448276	0.741379	0.931035	0.827586	0.706897	0.793103	0.689655	0.948276	0.844828	0.724138	0.775862	0.896552	0.775862	0.844828	0.931035	0.465517	0.741379	0.775862	0.844828	0.758621	0.827586	0.827586	0.534483	0.896552
16	20	Session 1	20	hispanic	education	Undergraduate	0	0	Moderate	catholic	usa	No	20	0.1	110	24	24		1	0	0	1	0	0	0	0.448276	0.741379	0.931035	0.827586	0.706897	0.793103	0.689655	0.948276	0.844828	0.724138	0.775862	0.896552	0.775862	0.844828	0.931035	0.465517	0.741379	0.775862	0.844828	0.758621	0.827586	0.827586	0.534483	0.896552
16	21	Session 1	20	hispanic	education	Undergraduate	0	0	Moderate	catholic	usa	No	20	0.1	110	24	24		1	0	0	1	0	0	0	0.448276	0.741379	0.931035	0.827586	0.706897	0.793103	0.689655	0.948276	0.844828	0.724138	0.775862	0.896552	0.775862	0.844828	0.931035	0.465517	0.741379	0.775862	0.844828	0.758621	0.827586	0.827586	0.534483	0.896552
16	22	Session 1	20	hispanic	education	Undergraduate	0	0	Moderate	catholic	usa	No	20	0.1	110	24	24		1	0	0	1	0	0	0	0.448276	0.741379	0.931035	0.827586	0.706897	0.793103	0.689655	0.948276	0.844828	0.724138	0.775862	0.896552	0.775862	0.844828	0.931035	0.465517	0.741379	0.775862	0.844828	0.758621	0.827586	0.827586	0.534483	0.896552
16	23	Session 1	20	hispanic	education	Undergraduate	0	0	Moderate	catholic	usa	No	20	0.1	110	24	24		1	0	0	1	0	0	0	0.448276	0.741379	0.931035	0.827586	0.706897	0.793103	0.689655	0.948276	0.844828	0.724138	0.775862	0.896552	0.775862	0.844828	0.931035	0.465517	0.741379	0.775862	0.844828	0.758621	0.827586	0.827586	0.534483	0.896552
16	24	Session 1	20	hispanic	education	Undergraduate	0	0	Moderate	catholic	usa	No	20	0.1	110	24	24		1	0	0	1	0	0	0	0.448276	0.741379	0.931035	0.827586	0.706897	0.793103	0.689655	0.948276	0.844828	0.724138	0.775862	0.896552	0.775862	0.844828	0.931035	0.465517	0.741379	0.775862	0.844828	0.758621	0.827586	0.827586	0.534483	0.896552
16	25	Session 1	20	hispanic	education	Undergraduate	0	0	Moderate	catholic	usa	No	20	0.1	110	24	24		1	0	0	1	0	0	0	0.448276	0.741379	0.931035	0.827586	0.706897	0.793103	0.689655	0.948276	0.844828	0.724138	0.775862	0.896552	0.775862	0.844828	0.931035	0.465517	0.741379	0.775862	0.844828	0.758621	0.827586	0.827586	0.534483	0.896552
16	26	Session 1	20	hispanic	education	Undergraduate	0	0	Moderate	catholic	usa	No	20	0.1	110	24	24		1	0	0	1	0	0	0	0.448276	0.741379	0.931035	0.827586	0.706897	0.793103	0.689655	0.948276	0.844828	0.724138	0.775862	0.896552	0.775862	0.844828	0.931035	0.465517	0.741379	0.775862	0.844828	0.758621	0.827586	0.827586	0.534483	0.896552
16	27	Session 1	20	hispanic	education	Undergraduate	0	0	Moderate	catholic	usa	No	20	0.1	110	24	24		1	0	0	1	0	0	0	0.448276	0.741379	0.931035	0.827586	0.706897	0.793103	0.689655	0.948276	0.844828	0.724138	0.775862	0.896552	0.775862	0.844828	0.931035	0.465517	0.741379	0.775862	0.844828	0.758621	0.827586	0.827586	0.534483	0.896552
16	28	Session 1	20	hispanic	education	Undergraduate	0	0	Moderate	catholic	usa	No	20	0.1	110	24	24		1	0	0	1	0	0	0	0.448276	0.741379	0.931035	0.827586	0.706897	0.793103	0.689655	0.948276	0.844828	0.724138	0.775862	0.896552	0.775862	0.844828	0.931035	0.465517	0.741379	0.775862	0.844828	0.758621	0.827586	0.827586	0.534483	0.896552
16	29	Session 1	20	hispanic	education	Undergraduate	0	0	Moderate	catholic	usa	No	20	0.1	110	24	24		1	0	0	1	0	0	0	0.448276	0.741379	0.931035	0.827586	0.706897	0.793103	0.689655	0.948276	0.844828	0.724138	0.775862	0.896552	0.775862	0.844828	0.931035	0.465517	0.741379	0.775862	0.844828	0.758621	0.827586	0.827586	0.534483	0.896552
16	30	Session 1	20	hispanic	education	Undergraduate	0	0	Moderate	catholic	usa	No	20	0.1	110	24	24		1	0	0	1	0	0	0	0.448276	0.741379	0.931035	0.827586	0.706897	0.793103	0.689655	0.948276	0.844828	0.724138	0.775862	0.896552	0.775862	0.844828	0.931035	0.465517	0.741379	0.775862	0.844828	0.758621	0.827586	0.827586	0.534483	0.896552
16	31	Session 1	20	hispanic	education	Undergraduate	0	0	Moderate	catholic	usa	No	20	0.1	110	24	24		1	0	0	1	0	0	0	0.448276	0.741379	0.931035	0.827586	0.706897	0.793103	0.689655	0.948276	0.844828	0.724138	0.775862	0.896552	0.775862	0.844828	0.931035	0.465517	0.741379	0.775862	0.844828	0.758621	0.827586	0.827586	0.534483	0.896552
16	32	Session 1	20	hispanic	education	Undergraduate	0	0	Moderate	catholic	usa	No	20	0.1	110	24	24		1	0	0	1	0	0	0	0.448276	0.741379	0.931035	0.827586	0.706897	0.793103	0.689655	0.948276	0.844828	0.724138	0.775862	0.896552	0.775862	0.844828	0.931035	0.465517	0.741379	0.775862	0.844828	0.758621	0.827586	0.827586	0.534483	0.896552
16	33	Session 1	20	hispanic	education	Undergraduate	0	0	Moderate	catholic	usa	No	20	0.1	110	24	24		1	0	0	1	0	0	0	0.448276	0.741379	0.931035	0.827586	0.706897	0.793103	0.689655	0.948276	0.844828	0.724138	0.775862	0.896552	0.775862	0.844828	0.931035	0.465517	0.741379	0.775862	0.844828	0.758621	0.827586	0.827586	0.534483	0.896552
16	34	Session 1	20	hispanic	education	Undergraduate	0	0	Moderate	catholic	usa	No	20	0.1	110	24	24		1	0	0	1	0	0	0	0.448276	0.741379	0.931035	0.827586	0.706897	0.793103	0.689655	0.948276	0.844828	0.724138	0.775862	0.896552	0.775862	0.844828	0.931035	0.465517	0.741379	0.775862	0.844828	0.758621	0.827586	0.827586	0.534483	0.896552
16	35	Session 1	20	hispanic	education	Undergraduate	0	0	Moderate	catholic	usa	No	20	0.1	110	24	24		1	0	0	1	0	0	0	0.448276	0.741379	0.931035	0.827586	0.706897	0.793103	0.689655	0.948276	0.844828	0.724138	0.775862	0.896552	0.775862	0.844828	0.931035	0.465517	0.741379	0.775862	0.844828	0.758621	0.827586	0.827586	0.534483	0.896552
16	36	Session 1	20	hispanic	education	Undergraduate	0	0	Moderate	catholic	usa	No	20	0.1	110	24	24		1	0	0	1	0	0	0	0.448276	0.741379	0.931035	0.827586	0.706897	0.793103	0.689655	0.948276	0.844828	0.724138	0.775862	0.896552	0.775862	0.844828	0.931035	0.465517	0.741379	0.775862	0.844828	0.758621	0.827586	0.827586	0.534483	0.896552
17	1	Session 1	22	Asian	Business Economics	Undergraduate	4	0	Moderate	Christian	Taiwan	No	9	0.05	100	12	24		0	0	1	1	0	0	0	0.448276	0.741379	0.931035	0.827586	0.706897	0.793103	0.689655	0.948276	0.844828	0.724138	0.775862	0.896552	0.775862	0.844828	0.931035	0.465517	0.741379	0.775862	0.844828	0.758621	0.827586	0.827586	0.534483	0.896552
17	2	Session 1	22	Asian	Business Economics	Undergraduate	4	0	Moderate	Christian	Taiwan	No	9	0.05	100	12	24		0	0	1	1	0	0	0	0.448276	0.741379	0.931035	0.827586	0.706897	0.793103	0.689655	0.948276	0.844828	0.724138	0.775862	0.896552	0.775862	0.844828	0.931035	0.465517	0.741379	0.775862	0.844828	0.758621	0.827586	0.827586	0.534483	0.896552
17	3	Session 1	22	Asian	Business Economics	Undergraduate	4	0	Moderate	Christian	Taiwan	No	9	0.05	100	12	24		0	0	1	1	0	0	0	0.448276	0.741379	0.931035	0.827586	0.706897	0.793103	0.689655	0.948276	0.844828	0.724138	0.775862	0.896552	0.775862	0.844828	0.931035	0.465517	0.741379	0.775862	0.844828	0.758621	0.827586	0.827586	0.534483	0.896552
17	4	Session 1	22	Asian	Business Economics	Undergraduate	4	0	Moderate	Christian	Taiwan	No	9	0.05	100	12	24		0	0	1	1	0	0	0	0.448276	0.741379	0.931035	0.827586	0.706897	0.793103	0.689655	0.948276	0.844828	0.724138	0.775862	0.896552	0.775862	0.844828	0.931035	0.465517	0.741379	0.775862	0.844828	0.758621	0.827586	0.827586	0.534483	0.896552
17	5	Session 1	22	Asian	Business Economics	Undergraduate	4	0	Moderate	Christian	Taiwan	No	9	0.05	100	12	24		0	0	1	1	0	0	0	0.448276	0.741379	0.931035	0.827586	0.706897	0.793103	0.689655	0.948276	0.844828	0.724138	0.775862	0.896552	0.775862	0.844828	0.931035	0.465517	0.741379	0.775862	0.844828	0.758621	0.827586	0.827586	0.534483	0.896552
17	6	Session 1	22	Asian	Business Economics	Undergraduate	4	0	Moderate	Christian	Taiwan	No	9	0.05	100	12	24		0	0	1	1	0	0	0	0.448276	0.741379	0.931035	0.827586	0.706897	0.793103	0.689655	0.948276	0.844828	0.724138	0.775862	0.896552	0.775862	0.844828	0.931035	0.465517	0.741379	0.775862	0.844828	0.758621	0.827586	0.827586	0.534483	0.896552
17	7	Session 1	22	Asian	Business Economics	Undergraduate	4	0	Moderate	Christian	Taiwan	No	9	0.05	100	12	24		0	0	1	1	0	0	0	0.448276	0.741379	0.931035	0.827586	0.706897	0.793103	0.689655	0.948276	0.844828	0.724138	0.775862	0.896552	0.775862	0.844828	0.931035	0.465517	0.741379	0.775862	0.844828	0.758621	0.827586	0.827586	0.534483	0.896552
17	8	Session 1	22	Asian	Business Economics	Undergraduate	4	0	Moderate	Christian	Taiwan	No	9	0.05	100	12	24		0	0	1	1	0	0	0	0.448276	0.741379	0.931035	0.827586	0.706897	0.793103	0.689655	0.948276	0.844828	0.724138	0.775862	0.896552	0.775862	0.844828	0.931035	0.465517	0.741379	0.775862	0.844828	0.758621	0.827586	0.827586	0.534483	0.896552
17	9	Session 1	22	Asian	Business Economics	Undergraduate	4	0	Moderate	Christian	Taiwan	No	9	0.05	100	12	24		0	0	1	1	0	0	0	0.448276	0.741379	0.931035	0.827586	0.706897	0.793103	0.689655	0.948276	0.844828	0.724138	0.775862	0.896552	0.775862	0.844828	0.931035	0.465517	0.741379	0.775862	0.844828	0.758621	0.827586	0.827586	0.534483	0.896552
17	10	Session 1	22	Asian	Business Economics	Undergraduate	4	0	Moderate	Christian	Taiwan	No	9	0.05	100	12	24		0	0	1	1	0	0	0	0.448276	0.741379	0.931035	0.827586	0.706897	0.793103	0.689655	0.948276	0.844828	0.724138	0.775862	0.896552	0.775862	0.844828	0.931035	0.465517	0.741379	0.775862	0.844828	0.758621	0.827586	0.827586	0.534483	0.896552
17	11	Session 1	22	Asian	Business Economics	Undergraduate	4	0	Moderate	Christian	Taiwan	No	9	0.05	100	12	24		0	0	1	1	0	0	0	0.448276	0.741379	0.931035	0.827586	0.706897	0.793103	0.689655	0.948276	0.844828	0.724138	0.775862	0.896552	0.775862	0.844828	0.931035	0.465517	0.741379	0.775862	0.844828	0.758621	0.827586	0.827586	0.534483	0.896552
17	12	Session 1	22	Asian	Business Economics	Undergraduate	4	0	Moderate	Christian	Taiwan	No	9	0.05	100	12	24		0	0	1	1	0	0	0	0.448276	0.741379	0.931035	0.827586	0.706897	0.793103	0.689655	0.948276	0.844828	0.724138	0.775862	0.896552	0.775862	0.844828	0.931035	0.465517	0.741379	0.775862	0.844828	0.758621	0.827586	0.827586	0.534483	0.896552
17	13	Session 1	22	Asian	Business Economics	Undergraduate	4	0	Moderate	Christian	Taiwan	No	9	0.05	100	12	24		0	0	1	1	0	0	0	0.448276	0.741379	0.931035	0.827586	0.706897	0.793103	0.689655	0.948276	0.844828	0.724138	0.775862	0.896552	0.775862	0.844828	0.931035	0.465517	0.741379	0.775862	0.844828	0.758621	0.827586	0.827586	0.534483	0.896552
17	14	Session 1	22	Asian	Business Economics	Undergraduate	4	0	Moderate	Christian	Taiwan	No	9	0.05	100	12	24		0	0	1	1	0	0	0	0.448276	0.741379	0.931035	0.827586	0.706897	0.793103	0.689655	0.948276	0.844828	0.724138	0.775862	0.896552	0.775862	0.844828	0.931035	0.465517	0.741379	0.775862	0.844828	0.758621	0.827586	0.827586	0.534483	0.896552
17	15	Session 1	22	Asian	Business Economics	Undergraduate	4	0	Moderate	Christian	Taiwan	No	9	0.05	100	12	24		0	0	1	1	0	0	0	0.448276	0.741379	0.931035	0.827586	0.706897	0.793103	0.689655	0.948276	0.844828	0.724138	0.775862	0.896552	0.775862	0.844828	0.931035	0.465517	0.741379	0.775862	0.844828	0.758621	0.827586	0.827586	0.534483	0.896552
17	16	Session 1	22	Asian	Business Economics	Undergraduate	4	0	Moderate	Christian	Taiwan	No	9	0.05	100	12	24		0	0	1	1	0	0	0	0.448276	0.741379	0.931035	0.827586	0.706897	0.793103	0.689655	0.948276	0.844828	0.724138	0.775862	0.896552	0.775862	0.844828	0.931035	0.465517	0.741379	0.775862	0.844828	0.758621	0.827586	0.827586	0.534483	0.896552
17	17	Session 1	22	Asian	Business Economics	Undergraduate	4	0	Moderate	Christian	Taiwan	No	9	0.05	100	12	24		0	0	1	1	0	0	0	0.448276	0.741379	0.931035	0.827586	0.706897	0.793103	0.689655	0.948276	0.844828	0.724138	0.775862	0.896552	0.775862	0.844828	0.931035	0.465517	0.741379	0.775862	0.844828	0.758621	0.827586	0.827586	0.534483	0.896552
17	18	Session 1	22	Asian	Business Economics	Undergraduate	4	0	Moderate	Christian	Taiwan	No	9	0.05	100	12	24		0	0	1	1	0	0	0	0.448276	0.741379	0.931035	0.827586	0.706897	0.793103	0.689655	0.948276	0.844828	0.724138	0.775862	0.896552	0.775862	0.844828	0.931035	0.465517	0.741379	0.775862	0.844828	0.758621	0.827586	0.827586	0.534483	0.896552
17	19	Session 1	22	Asian	Business Economics	Undergraduate	4	0	Moderate	Christian	Taiwan	No	9	0.05	100	12	24		0	0	1	1	0	0	0	0.448276	0.741379	0.931035	0.827586	0.706897	0.793103	0.689655	0.948276	0.844828	0.724138	0.775862	0.896552	0.775862	0.844828	0.931035	0.465517	0.741379	0.775862	0.844828	0.758621	0.827586	0.827586	0.534483	0.896552
17	20	Session 1	22	Asian	Business Economics	Undergraduate	4	0	Moderate	Christian	Taiwan	No	9	0.05	100	12	24		0	0	1	1	0	0	0	0.448276	0.741379	0.931035	0.827586	0.706897	0.793103	0.689655	0.948276	0.844828	0.724138	0.775862	0.896552	0.775862	0.844828	0.931035	0.465517	0.741379	0.775862	0.844828	0.758621	0.827586	0.827586	0.534483	0.896552
17	21	Session 1	22	Asian	Business Economics	Undergraduate	4	0	Moderate	Christian	Taiwan	No	9	0.05	100	12	24		0	0	1	1	0	0	0	0.448276	0.741379	0.931035	0.827586	0.706897	0.793103	0.689655	0.948276	0.844828	0.724138	0.775862	0.896552	0.775862	0.844828	0.931035	0.465517	0.741379	0.775862	0.844828	0.758621	0.827586	0.827586	0.534483	0.896552
17	22	Session 1	22	Asian	Business Economics	Undergraduate	4	0	Moderate	Christian	Taiwan	No	9	0.05	100	12	24		0	0	1	1	0	0	0	0.448276	0.741379	0.931035	0.827586	0.706897	0.793103	0.689655	0.948276	0.844828	0.724138	0.775862	0.896552	0.775862	0.844828	0.931035	0.465517	0.741379	0.775862	0.844828	0.758621	0.827586	0.827586	0.534483	0.896552
17	23	Session 1	22	Asian	Business Economics	Undergraduate	4	0	Moderate	Christian	Taiwan	No	9	0.05	100	12	24		0	0	1	1	0	0	0	0.448276	0.741379	0.931035	0.827586	0.706897	0.793103	0.689655	0.948276	0.844828	0.724138	0.775862	0.896552	0.775862	0.844828	0.931035	0.465517	0.741379	0.775862	0.844828	0.758621	0.827586	0.827586	0.534483	0.896552
17	24	Session 1	22	Asian	Business Economics	Undergraduate	4	0	Moderate	Christian	Taiwan	No	9	0.05	100	12	24		0	0	1	1	0	0	0	0.448276	0.741379	0.931035	0.827586	0.706897	0.793103	0.689655	0.948276	0.844828	0.724138	0.775862	0.896552	0.775862	0.844828	0.931035	0.465517	0.741379	0.775862	0.844828	0.758621	0.827586	0.827586	0.534483	0.896552
17	25	Session 1	22	Asian	Business Economics	Undergraduate	4	0	Moderate	Christian	Taiwan	No	9	0.05	100	12	24		0	0	1	1	0	0	0	0.448276	0.741379	0.931035	0.827586	0.706897	0.793103	0.689655	0.948276	0.844828	0.724138	0.775862	0.896552	0.775862	0.844828	0.931035	0.465517	0.741379	0.775862	0.844828	0.758621	0.827586	0.827586	0.534483	0.896552
17	26	Session 1	22	Asian	Business Economics	Undergraduate	4	0	Moderate	Christian	Taiwan	No	9	0.05	100	12	24		0	0	1	1	0	0	0	0.448276	0.741379	0.931035	0.827586	0.706897	0.793103	0.689655	0.948276	0.844828	0.724138	0.775862	0.896552	0.775862	0.844828	0.931035	0.465517	0.741379	0.775862	0.844828	0.758621	0.827586	0.827586	0.534483	0.896552
17	27	Session 1	22	Asian	Business Economics	Undergraduate	4	0	Moderate	Christian	Taiwan	No	9	0.05	100	12	24		0	0	1	1	0	0	0	0.448276	0.741379	0.931035	0.827586	0.706897	0.793103	0.689655	0.948276	0.844828	0.724138	0.775862	0.896552	0.775862	0.844828	0.931035	0.465517	0.741379	0.775862	0.844828	0.758621	0.827586	0.827586	0.534483	0.896552
17	28	Session 1	22	Asian	Business Economics	Undergraduate	4	0	Moderate	Christian	Taiwan	No	9	0.05	100	12	24		0	0	1	1	0	0	0	0.448276	0.741379	0.931035	0.827586	0.706897	0.793103	0.689655	0.948276	0.844828	0.724138	0.775862	0.896552	0.775862	0.844828	0.931035	0.465517	0.741379	0.775862	0.844828	0.758621	0.827586	0.827586	0.534483	0.896552
17	29	Session 1	22	Asian	Business Economics	Undergraduate	4	0	Moderate	Christian	Taiwan	No	9	0.05	100	12	24		0	0	1	1	0	0	0	0.448276	0.741379	0.931035	0.827586	0.706897	0.793103	0.689655	0.948276	0.844828	0.724138	0.775862	0.896552	0.775862	0.844828	0.931035	0.465517	0.741379	0.775862	0.844828	0.758621	0.827586	0.827586	0.534483	0.896552
17	30	Session 1	22	Asian	Business Economics	Undergraduate	4	0	Moderate	Christian	Taiwan	No	9	0.05	100	12	24		0	0	1	1	0	0	0	0.448276	0.741379	0.931035	0.827586	0.706897	0.793103	0.689655	0.948276	0.844828	0.724138	0.775862	0.896552	0.775862	0.844828	0.931035	0.465517	0.741379	0.775862	0.844828	0.758621	0.827586	0.827586	0.534483	0.896552
17	31	Session 1	22	Asian	Business Economics	Undergraduate	4	0	Moderate	Christian	Taiwan	No	9	0.05	100	12	24		0	0	1	1	0	0	0	0.448276	0.741379	0.931035	0.827586	0.706897	0.793103	0.689655	0.948276	0.844828	0.724138	0.775862	0.896552	0.775862	0.844828	0.931035	0.465517	0.741379	0.775862	0.844828	0.758621	0.827586	0.827586	0.534483	0.896552
17	32	Session 1	22	Asian	Business Economics	Undergraduate	4	0	Moderate	Christian	Taiwan	No	9	0.05	100	12	24		0	0	1	1	0	0	0	0.448276	0.741379	0.931035	0.827586	0.706897	0.793103	0.689655	0.948276	0.844828	0.724138	0.775862	0.896552	0.775862	0.844828	0.931035	0.465517	0.741379	0.775862	0.844828	0.758621	0.827586	0.827586	0.534483	0.896552
17	33	Session 1	22	Asian	Business Economics	Undergraduate	4	0	Moderate	Christian	Taiwan	No	9	0.05	100	12	24		0	0	1	1	0	0	0	0.448276	0.741379	0.931035	0.827586	0.706897	0.793103	0.689655	0.948276	0.844828	0.724138	0.775862	0.896552	0.775862	0.844828	0.931035	0.465517	0.741379	0.775862	0.844828	0.758621	0.827586	0.827586	0.534483	0.896552
17	34	Session 1	22	Asian	Business Economics	Undergraduate	4	0	Moderate	Christian	Taiwan	No	9	0.05	100	12	24		0	0	1	1	0	0	0	0.448276	0.741379	0.931035	0.827586	0.706897	0.793103	0.689655	0.948276	0.844828	0.724138	0.775862	0.896552	0.775862	0.844828	0.931035	0.465517	0.741379	0.775862	0.844828	0.758621	0.827586	0.827586	0.534483	0.896552
17	35	Session 1	22	Asian	Business Economics	Undergraduate	4	0	Moderate	Christian	Taiwan	No	9	0.05	100	12	24		0	0	1	1	0	0	0	0.448276	0.741379	0.931035	0.827586	0.706897	0.793103	0.689655	0.948276	0.844828	0.724138	0.775862	0.896552	0.775862	0.844828	0.931035	0.465517	0.741379	0.775862	0.844828	0.758621	0.827586	0.827586	0.534483	0.896552
17	36	Session 1	22	Asian	Business Economics	Undergraduate	4	0	Moderate	Christian	Taiwan	No	9	0.05	100	12	24		0	0	1	1	0	0	0	0.448276	0.741379	0.931035	0.827586	0.706897	0.793103	0.689655	0.948276	0.844828	0.724138	0.775862	0.896552	0.775862	0.844828	0.931035	0.465517	0.741379	0.775862	0.844828	0.758621	0.827586	0.827586	0.534483	0.896552
18	1	Session 1	19	Hispanic	Political Science	Undergraduate	0	2	Moderate	Catholic	The United States of America	No	19	0.05	20	47	29		1	0	2	1	0	0	0	0.448276	0.741379	0.931035	0.827586	0.706897	0.793103	0.689655	0.948276	0.844828	0.724138	0.775862	0.896552	0.775862	0.844828	0.931035	0.465517	0.741379	0.775862	0.844828	0.758621	0.827586	0.827586	0.534483	0.896552
18	2	Session 1	19	Hispanic	Political Science	Undergraduate	0	2	Moderate	Catholic	The United States of America	No	19	0.05	20	47	29		1	0	2	1	0	0	0	0.448276	0.741379	0.931035	0.827586	0.706897	0.793103	0.689655	0.948276	0.844828	0.724138	0.775862	0.896552	0.775862	0.844828	0.931035	0.465517	0.741379	0.775862	0.844828	0.758621	0.827586	0.827586	0.534483	0.896552
18	3	Session 1	19	Hispanic	Political Science	Undergraduate	0	2	Moderate	Catholic	The United States of America	No	19	0.05	20	47	29		1	0	2	1	0	0	0	0.448276	0.741379	0.931035	0.827586	0.706897	0.793103	0.689655	0.948276	0.844828	0.724138	0.775862	0.896552	0.775862	0.844828	0.931035	0.465517	0.741379	0.775862	0.844828	0.758621	0.827586	0.827586	0.534483	0.896552
18	4	Session 1	19	Hispanic	Political Science	Undergraduate	0	2	Moderate	Catholic	The United States of America	No	19	0.05	20	47	29		1	0	2	1	0	0	0	0.448276	0.741379	0.931035	0.827586	0.706897	0.793103	0.689655	0.948276	0.844828	0.724138	0.775862	0.896552	0.775862	0.844828	0.931035	0.465517	0.741379	0.775862	0.844828	0.758621	0.827586	0.827586	0.534483	0.896552
18	5	Session 1	19	Hispanic	Political Science	Undergraduate	0	2	Moderate	Catholic	The United States of America	No	19	0.05	20	47	29		1	0	2	1	0	0	0	0.448276	0.741379	0.931035	0.827586	0.706897	0.793103	0.689655	0.948276	0.844828	0.724138	0.775862	0.896552	0.775862	0.844828	0.931035	0.465517	0.741379	0.775862	0.844828	0.758621	0.827586	0.827586	0.534483	0.896552
18	6	Session 1	19	Hispanic	Political Science	Undergraduate	0	2	Moderate	Catholic	The United States of America	No	19	0.05	20	47	29		1	0	2	1	0	0	0	0.448276	0.741379	0.931035	0.827586	0.706897	0.793103	0.689655	0.948276	0.844828	0.724138	0.775862	0.896552	0.775862	0.844828	0.931035	0.465517	0.741379	0.775862	0.844828	0.758621	0.827586	0.827586	0.534483	0.896552
18	7	Session 1	19	Hispanic	Political Science	Undergraduate	0	2	Moderate	Catholic	The United States of America	No	19	0.05	20	47	29		1	0	2	1	0	0	0	0.448276	0.741379	0.931035	0.827586	0.706897	0.793103	0.689655	0.948276	0.844828	0.724138	0.775862	0.896552	0.775862	0.844828	0.931035	0.465517	0.741379	0.775862	0.844828	0.758621	0.827586	0.827586	0.534483	0.896552
18	8	Session 1	19	Hispanic	Political Science	Undergraduate	0	2	Moderate	Catholic	The United States of America	No	19	0.05	20	47	29		1	0	2	1	0	0	0	0.448276	0.741379	0.931035	0.827586	0.706897	0.793103	0.689655	0.948276	0.844828	0.724138	0.775862	0.896552	0.775862	0.844828	0.931035	0.465517	0.741379	0.775862	0.844828	0.758621	0.827586	0.827586	0.534483	0.896552
18	9	Session 1	19	Hispanic	Political Science	Undergraduate	0	2	Moderate	Catholic	The United States of America	No	19	0.05	20	47	29		1	0	2	1	0	0	0	0.448276	0.741379	0.931035	0.827586	0.706897	0.793103	0.689655	0.948276	0.844828	0.724138	0.775862	0.896552	0.775862	0.844828	0.931035	0.465517	0.741379	0.775862	0.844828	0.758621	0.827586	0.827586	0.534483	0.896552
18	10	Session 1	19	Hispanic	Political Science	Undergraduate	0	2	Moderate	Catholic	The United States of America	No	19	0.05	20	47	29		1	0	2	1	0	0	0	0.448276	0.741379	0.931035	0.827586	0.706897	0.793103	0.689655	0.948276	0.844828	0.724138	0.775862	0.896552	0.775862	0.844828	0.931035	0.465517	0.741379	0.775862	0.844828	0.758621	0.827586	0.827586	0.534483	0.896552
18	11	Session 1	19	Hispanic	Political Science	Undergraduate	0	2	Moderate	Catholic	The United States of America	No	19	0.05	20	47	29		1	0	2	1	0	0	0	0.448276	0.741379	0.931035	0.827586	0.706897	0.793103	0.689655	0.948276	0.844828	0.724138	0.775862	0.896552	0.775862	0.844828	0.931035	0.465517	0.741379	0.775862	0.844828	0.758621	0.827586	0.827586	0.534483	0.896552
18	12	Session 1	19	Hispanic	Political Science	Undergraduate	0	2	Moderate	Catholic	The United States of America	No	19	0.05	20	47	29		1	0	2	1	0	0	0	0.448276	0.741379	0.931035	0.827586	0.706897	0.793103	0.689655	0.948276	0.844828	0.724138	0.775862	0.896552	0.775862	0.844828	0.931035	0.465517	0.741379	0.775862	0.844828	0.758621	0.827586	0.827586	0.534483	0.896552
18	13	Session 1	19	Hispanic	Political Science	Undergraduate	0	2	Moderate	Catholic	The United States of America	No	19	0.05	20	47	29		1	0	2	1	0	0	0	0.448276	0.741379	0.931035	0.827586	0.706897	0.793103	0.689655	0.948276	0.844828	0.724138	0.775862	0.896552	0.775862	0.844828	0.931035	0.465517	0.741379	0.775862	0.844828	0.758621	0.827586	0.827586	0.534483	0.896552
18	14	Session 1	19	Hispanic	Political Science	Undergraduate	0	2	Moderate	Catholic	The United States of America	No	19	0.05	20	47	29		1	0	2	1	0	0	0	0.448276	0.741379	0.931035	0.827586	0.706897	0.793103	0.689655	0.948276	0.844828	0.724138	0.775862	0.896552	0.775862	0.844828	0.931035	0.465517	0.741379	0.775862	0.844828	0.758621	0.827586	0.827586	0.534483	0.896552
18	15	Session 1	19	Hispanic	Political Science	Undergraduate	0	2	Moderate	Catholic	The United States of America	No	19	0.05	20	47	29		1	0	2	1	0	0	0	0.448276	0.741379	0.931035	0.827586	0.706897	0.793103	0.689655	0.948276	0.844828	0.724138	0.775862	0.896552	0.775862	0.844828	0.931035	0.465517	0.741379	0.775862	0.844828	0.758621	0.827586	0.827586	0.534483	0.896552
18	16	Session 1	19	Hispanic	Political Science	Undergraduate	0	2	Moderate	Catholic	The United States of America	No	19	0.05	20	47	29		1	0	2	1	0	0	0	0.448276	0.741379	0.931035	0.827586	0.706897	0.793103	0.689655	0.948276	0.844828	0.724138	0.775862	0.896552	0.775862	0.844828	0.931035	0.465517	0.741379	0.775862	0.844828	0.758621	0.827586	0.827586	0.534483	0.896552
18	17	Session 1	19	Hispanic	Political Science	Undergraduate	0	2	Moderate	Catholic	The United States of America	No	19	0.05	20	47	29		1	0	2	1	0	0	0	0.448276	0.741379	0.931035	0.827586	0.706897	0.793103	0.689655	0.948276	0.844828	0.724138	0.775862	0.896552	0.775862	0.844828	0.931035	0.465517	0.741379	0.775862	0.844828	0.758621	0.827586	0.827586	0.534483	0.896552
18	18	Session 1	19	Hispanic	Political Science	Undergraduate	0	2	Moderate	Catholic	The United States of America	No	19	0.05	20	47	29		1	0	2	1	0	0	0	0.448276	0.741379	0.931035	0.827586	0.706897	0.793103	0.689655	0.948276	0.844828	0.724138	0.775862	0.896552	0.775862	0.844828	0.931035	0.465517	0.741379	0.775862	0.844828	0.758621	0.827586	0.827586	0.534483	0.896552
18	19	Session 1	19	Hispanic	Political Science	Undergraduate	0	2	Moderate	Catholic	The United States of America	No	19	0.05	20	47	29		1	0	2	1	0	0	0	0.448276	0.741379	0.931035	0.827586	0.706897	0.793103	0.689655	0.948276	0.844828	0.724138	0.775862	0.896552	0.775862	0.844828	0.931035	0.465517	0.741379	0.775862	0.844828	0.758621	0.827586	0.827586	0.534483	0.896552
18	20	Session 1	19	Hispanic	Political Science	Undergraduate	0	2	Moderate	Catholic	The United States of America	No	19	0.05	20	47	29		1	0	2	1	0	0	0	0.448276	0.741379	0.931035	0.827586	0.706897	0.793103	0.689655	0.948276	0.844828	0.724138	0.775862	0.896552	0.775862	0.844828	0.931035	0.465517	0.741379	0.775862	0.844828	0.758621	0.827586	0.827586	0.534483	0.896552
18	21	Session 1	19	Hispanic	Political Science	Undergraduate	0	2	Moderate	Catholic	The United States of America	No	19	0.05	20	47	29		1	0	2	1	0	0	0	0.448276	0.741379	0.931035	0.827586	0.706897	0.793103	0.689655	0.948276	0.844828	0.724138	0.775862	0.896552	0.775862	0.844828	0.931035	0.465517	0.741379	0.775862	0.844828	0.758621	0.827586	0.827586	0.534483	0.896552
18	22	Session 1	19	Hispanic	Political Science	Undergraduate	0	2	Moderate	Catholic	The United States of America	No	19	0.05	20	47	29		1	0	2	1	0	0	0	0.448276	0.741379	0.931035	0.827586	0.706897	0.793103	0.689655	0.948276	0.844828	0.724138	0.775862	0.896552	0.775862	0.844828	0.931035	0.465517	0.741379	0.775862	0.844828	0.758621	0.827586	0.827586	0.534483	0.896552
18	23	Session 1	19	Hispanic	Political Science	Undergraduate	0	2	Moderate	Catholic	The United States of America	No	19	0.05	20	47	29		1	0	2	1	0	0	0	0.448276	0.741379	0.931035	0.827586	0.706897	0.793103	0.689655	0.948276	0.844828	0.724138	0.775862	0.896552	0.775862	0.844828	0.931035	0.465517	0.741379	0.775862	0.844828	0.758621	0.827586	0.827586	0.534483	0.896552
18	24	Session 1	19	Hispanic	Political Science	Undergraduate	0	2	Moderate	Catholic	The United States of America	No	19	0.05	20	47	29		1	0	2	1	0	0	0	0.448276	0.741379	0.931035	0.827586	0.706897	0.793103	0.689655	0.948276	0.844828	0.724138	0.775862	0.896552	0.775862	0.844828	0.931035	0.465517	0.741379	0.775862	0.844828	0.758621	0.827586	0.827586	0.534483	0.896552
18	25	Session 1	19	Hispanic	Political Science	Undergraduate	0	2	Moderate	Catholic	The United States of America	No	19	0.05	20	47	29		1	0	2	1	0	0	0	0.448276	0.741379	0.931035	0.827586	0.706897	0.793103	0.689655	0.948276	0.844828	0.724138	0.775862	0.896552	0.775862	0.844828	0.931035	0.465517	0.741379	0.775862	0.844828	0.758621	0.827586	0.827586	0.534483	0.896552
18	26	Session 1	19	Hispanic	Political Science	Undergraduate	0	2	Moderate	Catholic	The United States of America	No	19	0.05	20	47	29		1	0	2	1	0	0	0	0.448276	0.741379	0.931035	0.827586	0.706897	0.793103	0.689655	0.948276	0.844828	0.724138	0.775862	0.896552	0.775862	0.844828	0.931035	0.465517	0.741379	0.775862	0.844828	0.758621	0.827586	0.827586	0.534483	0.896552
18	27	Session 1	19	Hispanic	Political Science	Undergraduate	0	2	Moderate	Catholic	The United States of America	No	19	0.05	20	47	29		1	0	2	1	0	0	0	0.448276	0.741379	0.931035	0.827586	0.706897	0.793103	0.689655	0.948276	0.844828	0.724138	0.775862	0.896552	0.775862	0.844828	0.931035	0.465517	0.741379	0.775862	0.844828	0.758621	0.827586	0.827586	0.534483	0.896552
18	28	Session 1	19	Hispanic	Political Science	Undergraduate	0	2	Moderate	Catholic	The United States of America	No	19	0.05	20	47	29		1	0	2	1	0	0	0	0.448276	0.741379	0.931035	0.827586	0.706897	0.793103	0.689655	0.948276	0.844828	0.724138	0.775862	0.896552	0.775862	0.844828	0.931035	0.465517	0.741379	0.775862	0.844828	0.758621	0.827586	0.827586	0.534483	0.896552
18	29	Session 1	19	Hispanic	Political Science	Undergraduate	0	2	Moderate	Catholic	The United States of America	No	19	0.05	20	47	29		1	0	2	1	0	0	0	0.448276	0.741379	0.931035	0.827586	0.706897	0.793103	0.689655	0.948276	0.844828	0.724138	0.775862	0.896552	0.775862	0.844828	0.931035	0.465517	0.741379	0.775862	0.844828	0.758621	0.827586	0.827586	0.534483	0.896552
18	30	Session 1	19	Hispanic	Political Science	Undergraduate	0	2	Moderate	Catholic	The United States of America	No	19	0.05	20	47	29		1	0	2	1	0	0	0	0.448276	0.741379	0.931035	0.827586	0.706897	0.793103	0.689655	0.948276	0.844828	0.724138	0.775862	0.896552	0.775862	0.844828	0.931035	0.465517	0.741379	0.775862	0.844828	0.758621	0.827586	0.827586	0.534483	0.896552
18	31	Session 1	19	Hispanic	Political Science	Undergraduate	0	2	Moderate	Catholic	The United States of America	No	19	0.05	20	47	29		1	0	2	1	0	0	0	0.448276	0.741379	0.931035	0.827586	0.706897	0.793103	0.689655	0.948276	0.844828	0.724138	0.775862	0.896552	0.775862	0.844828	0.931035	0.465517	0.741379	0.775862	0.844828	0.758621	0.827586	0.827586	0.534483	0.896552
18	32	Session 1	19	Hispanic	Political Science	Undergraduate	0	2	Moderate	Catholic	The United States of America	No	19	0.05	20	47	29		1	0	2	1	0	0	0	0.448276	0.741379	0.931035	0.827586	0.706897	0.793103	0.689655	0.948276	0.844828	0.724138	0.775862	0.896552	0.775862	0.844828	0.931035	0.465517	0.741379	0.775862	0.844828	0.758621	0.827586	0.827586	0.534483	0.896552
18	33	Session 1	19	Hispanic	Political Science	Undergraduate	0	2	Moderate	Catholic	The United States of America	No	19	0.05	20	47	29		1	0	2	1	0	0	0	0.448276	0.741379	0.931035	0.827586	0.706897	0.793103	0.689655	0.948276	0.844828	0.724138	0.775862	0.896552	0.775862	0.844828	0.931035	0.465517	0.741379	0.775862	0.844828	0.758621	0.827586	0.827586	0.534483	0.896552
18	34	Session 1	19	Hispanic	Political Science	Undergraduate	0	2	Moderate	Catholic	The United States of America	No	19	0.05	20	47	29		1	0	2	1	0	0	0	0.448276	0.741379	0.931035	0.827586	0.706897	0.793103	0.689655	0.948276	0.844828	0.724138	0.775862	0.896552	0.775862	0.844828	0.931035	0.465517	0.741379	0.775862	0.844828	0.758621	0.827586	0.827586	0.534483	0.896552
18	35	Session 1	19	Hispanic	Political Science	Undergraduate	0	2	Moderate	Catholic	The United States of America	No	19	0.05	20	47	29		1	0	2	1	0	0	0	0.448276	0.741379	0.931035	0.827586	0.706897	0.793103	0.689655	0.948276	0.844828	0.724138	0.775862	0.896552	0.775862	0.844828	0.931035	0.465517	0.741379	0.775862	0.844828	0.758621	0.827586	0.827586	0.534483	0.896552
18	36	Session 1	19	Hispanic	Political Science	Undergraduate	0	2	Moderate	Catholic	The United States of America	No	19	0.05	20	47	29		1	0	2	1	0	0	0	0.448276	0.741379	0.931035	0.827586	0.706897	0.793103	0.689655	0.948276	0.844828	0.724138	0.775862	0.896552	0.775862	0.844828	0.931035	0.465517	0.741379	0.775862	0.844828	0.758621	0.827586	0.827586	0.534483	0.896552
19	1	Session 1	21	Chinese	Business Economics	Undergraduate	12	5	Moderate	none	USA	Yes	21	0.1	5	47	25		1	1	2	1	0	0	0	0.448276	0.741379	0.931035	0.827586	0.706897	0.793103	0.689655	0.948276	0.844828	0.724138	0.775862	0.896552	0.775862	0.844828	0.931035	0.465517	0.741379	0.775862	0.844828	0.758621	0.827586	0.827586	0.534483	0.896552
19	2	Session 1	21	Chinese	Business Economics	Undergraduate	12	5	Moderate	none	USA	Yes	21	0.1	5	47	25		1	1	2	1	0	0	0	0.448276	0.741379	0.931035	0.827586	0.706897	0.793103	0.689655	0.948276	0.844828	0.724138	0.775862	0.896552	0.775862	0.844828	0.931035	0.465517	0.741379	0.775862	0.844828	0.758621	0.827586	0.827586	0.534483	0.896552
19	3	Session 1	21	Chinese	Business Economics	Undergraduate	12	5	Moderate	none	USA	Yes	21	0.1	5	47	25		1	1	2	1	0	0	0	0.448276	0.741379	0.931035	0.827586	0.706897	0.793103	0.689655	0.948276	0.844828	0.724138	0.775862	0.896552	0.775862	0.844828	0.931035	0.465517	0.741379	0.775862	0.844828	0.758621	0.827586	0.827586	0.534483	0.896552
19	4	Session 1	21	Chinese	Business Economics	Undergraduate	12	5	Moderate	none	USA	Yes	21	0.1	5	47	25		1	1	2	1	0	0	0	0.448276	0.741379	0.931035	0.827586	0.706897	0.793103	0.689655	0.948276	0.844828	0.724138	0.775862	0.896552	0.775862	0.844828	0.931035	0.465517	0.741379	0.775862	0.844828	0.758621	0.827586	0.827586	0.534483	0.896552
19	5	Session 1	21	Chinese	Business Economics	Undergraduate	12	5	Moderate	none	USA	Yes	21	0.1	5	47	25		1	1	2	1	0	0	0	0.448276	0.741379	0.931035	0.827586	0.706897	0.793103	0.689655	0.948276	0.844828	0.724138	0.775862	0.896552	0.775862	0.844828	0.931035	0.465517	0.741379	0.775862	0.844828	0.758621	0.827586	0.827586	0.534483	0.896552
19	6	Session 1	21	Chinese	Business Economics	Undergraduate	12	5	Moderate	none	USA	Yes	21	0.1	5	47	25		1	1	2	1	0	0	0	0.448276	0.741379	0.931035	0.827586	0.706897	0.793103	0.689655	0.948276	0.844828	0.724138	0.775862	0.896552	0.775862	0.844828	0.931035	0.465517	0.741379	0.775862	0.844828	0.758621	0.827586	0.827586	0.534483	0.896552
19	7	Session 1	21	Chinese	Business Economics	Undergraduate	12	5	Moderate	none	USA	Yes	21	0.1	5	47	25		1	1	2	1	0	0	0	0.448276	0.741379	0.931035	0.827586	0.706897	0.793103	0.689655	0.948276	0.844828	0.724138	0.775862	0.896552	0.775862	0.844828	0.931035	0.465517	0.741379	0.775862	0.844828	0.758621	0.827586	0.827586	0.534483	0.896552
19	8	Session 1	21	Chinese	Business Economics	Undergraduate	12	5	Moderate	none	USA	Yes	21	0.1	5	47	25		1	1	2	1	0	0	0	0.448276	0.741379	0.931035	0.827586	0.706897	0.793103	0.689655	0.948276	0.844828	0.724138	0.775862	0.896552	0.775862	0.844828	0.931035	0.465517	0.741379	0.775862	0.844828	0.758621	0.827586	0.827586	0.534483	0.896552
19	9	Session 1	21	Chinese	Business Economics	Undergraduate	12	5	Moderate	none	USA	Yes	21	0.1	5	47	25		1	1	2	1	0	0	0	0.448276	0.741379	0.931035	0.827586	0.706897	0.793103	0.689655	0.948276	0.844828	0.724138	0.775862	0.896552	0.775862	0.844828	0.931035	0.465517	0.741379	0.775862	0.844828	0.758621	0.827586	0.827586	0.534483	0.896552
19	10	Session 1	21	Chinese	Business Economics	Undergraduate	12	5	Moderate	none	USA	Yes	21	0.1	5	47	25		1	1	2	1	0	0	0	0.448276	0.741379	0.931035	0.827586	0.706897	0.793103	0.689655	0.948276	0.844828	0.724138	0.775862	0.896552	0.775862	0.844828	0.931035	0.465517	0.741379	0.775862	0.844828	0.758621	0.827586	0.827586	0.534483	0.896552
19	11	Session 1	21	Chinese	Business Economics	Undergraduate	12	5	Moderate	none	USA	Yes	21	0.1	5	47	25		1	1	2	1	0	0	0	0.448276	0.741379	0.931035	0.827586	0.706897	0.793103	0.689655	0.948276	0.844828	0.724138	0.775862	0.896552	0.775862	0.844828	0.931035	0.465517	0.741379	0.775862	0.844828	0.758621	0.827586	0.827586	0.534483	0.896552
19	12	Session 1	21	Chinese	Business Economics	Undergraduate	12	5	Moderate	none	USA	Yes	21	0.1	5	47	25		1	1	2	1	0	0	0	0.448276	0.741379	0.931035	0.827586	0.706897	0.793103	0.689655	0.948276	0.844828	0.724138	0.775862	0.896552	0.775862	0.844828	0.931035	0.465517	0.741379	0.775862	0.844828	0.758621	0.827586	0.827586	0.534483	0.896552
19	13	Session 1	21	Chinese	Business Economics	Undergraduate	12	5	Moderate	none	USA	Yes	21	0.1	5	47	25		1	1	2	1	0	0	0	0.448276	0.741379	0.931035	0.827586	0.706897	0.793103	0.689655	0.948276	0.844828	0.724138	0.775862	0.896552	0.775862	0.844828	0.931035	0.465517	0.741379	0.775862	0.844828	0.758621	0.827586	0.827586	0.534483	0.896552
19	14	Session 1	21	Chinese	Business Economics	Undergraduate	12	5	Moderate	none	USA	Yes	21	0.1	5	47	25		1	1	2	1	0	0	0	0.448276	0.741379	0.931035	0.827586	0.706897	0.793103	0.689655	0.948276	0.844828	0.724138	0.775862	0.896552	0.775862	0.844828	0.931035	0.465517	0.741379	0.775862	0.844828	0.758621	0.827586	0.827586	0.534483	0.896552
19	15	Session 1	21	Chinese	Business Economics	Undergraduate	12	5	Moderate	none	USA	Yes	21	0.1	5	47	25		1	1	2	1	0	0	0	0.448276	0.741379	0.931035	0.827586	0.706897	0.793103	0.689655	0.948276	0.844828	0.724138	0.775862	0.896552	0.775862	0.844828	0.931035	0.465517	0.741379	0.775862	0.844828	0.758621	0.827586	0.827586	0.534483	0.896552
19	16	Session 1	21	Chinese	Business Economics	Undergraduate	12	5	Moderate	none	USA	Yes	21	0.1	5	47	25		1	1	2	1	0	0	0	0.448276	0.741379	0.931035	0.827586	0.706897	0.793103	0.689655	0.948276	0.844828	0.724138	0.775862	0.896552	0.775862	0.844828	0.931035	0.465517	0.741379	0.775862	0.844828	0.758621	0.827586	0.827586	0.534483	0.896552
19	17	Session 1	21	Chinese	Business Economics	Undergraduate	12	5	Moderate	none	USA	Yes	21	0.1	5	47	25		1	1	2	1	0	0	0	0.448276	0.741379	0.931035	0.827586	0.706897	0.793103	0.689655	0.948276	0.844828	0.724138	0.775862	0.896552	0.775862	0.844828	0.931035	0.465517	0.741379	0.775862	0.844828	0.758621	0.827586	0.827586	0.534483	0.896552
19	18	Session 1	21	Chinese	Business Economics	Undergraduate	12	5	Moderate	none	USA	Yes	21	0.1	5	47	25		1	1	2	1	0	0	0	0.448276	0.741379	0.931035	0.827586	0.706897	0.793103	0.689655	0.948276	0.844828	0.724138	0.775862	0.896552	0.775862	0.844828	0.931035	0.465517	0.741379	0.775862	0.844828	0.758621	0.827586	0.827586	0.534483	0.896552
19	19	Session 1	21	Chinese	Business Economics	Undergraduate	12	5	Moderate	none	USA	Yes	21	0.1	5	47	25		1	1	2	1	0	0	0	0.448276	0.741379	0.931035	0.827586	0.706897	0.793103	0.689655	0.948276	0.844828	0.724138	0.775862	0.896552	0.775862	0.844828	0.931035	0.465517	0.741379	0.775862	0.844828	0.758621	0.827586	0.827586	0.534483	0.896552
19	20	Session 1	21	Chinese	Business Economics	Undergraduate	12	5	Moderate	none	USA	Yes	21	0.1	5	47	25		1	1	2	1	0	0	0	0.448276	0.741379	0.931035	0.827586	0.706897	0.793103	0.689655	0.948276	0.844828	0.724138	0.775862	0.896552	0.775862	0.844828	0.931035	0.465517	0.741379	0.775862	0.844828	0.758621	0.827586	0.827586	0.534483	0.896552
19	21	Session 1	21	Chinese	Business Economics	Undergraduate	12	5	Moderate	none	USA	Yes	21	0.1	5	47	25		1	1	2	1	0	0	0	0.448276	0.741379	0.931035	0.827586	0.706897	0.793103	0.689655	0.948276	0.844828	0.724138	0.775862	0.896552	0.775862	0.844828	0.931035	0.465517	0.741379	0.775862	0.844828	0.758621	0.827586	0.827586	0.534483	0.896552
19	22	Session 1	21	Chinese	Business Economics	Undergraduate	12	5	Moderate	none	USA	Yes	21	0.1	5	47	25		1	1	2	1	0	0	0	0.448276	0.741379	0.931035	0.827586	0.706897	0.793103	0.689655	0.948276	0.844828	0.724138	0.775862	0.896552	0.775862	0.844828	0.931035	0.465517	0.741379	0.775862	0.844828	0.758621	0.827586	0.827586	0.534483	0.896552
19	23	Session 1	21	Chinese	Business Economics	Undergraduate	12	5	Moderate	none	USA	Yes	21	0.1	5	47	25		1	1	2	1	0	0	0	0.448276	0.741379	0.931035	0.827586	0.706897	0.793103	0.689655	0.948276	0.844828	0.724138	0.775862	0.896552	0.775862	0.844828	0.931035	0.465517	0.741379	0.775862	0.844828	0.758621	0.827586	0.827586	0.534483	0.896552
19	24	Session 1	21	Chinese	Business Economics	Undergraduate	12	5	Moderate	none	USA	Yes	21	0.1	5	47	25		1	1	2	1	0	0	0	0.448276	0.741379	0.931035	0.827586	0.706897	0.793103	0.689655	0.948276	0.844828	0.724138	0.775862	0.896552	0.775862	0.844828	0.931035	0.465517	0.741379	0.775862	0.844828	0.758621	0.827586	0.827586	0.534483	0.896552
19	25	Session 1	21	Chinese	Business Economics	Undergraduate	12	5	Moderate	none	USA	Yes	21	0.1	5	47	25		1	1	2	1	0	0	0	0.448276	0.741379	0.931035	0.827586	0.706897	0.793103	0.689655	0.948276	0.844828	0.724138	0.775862	0.896552	0.775862	0.844828	0.931035	0.465517	0.741379	0.775862	0.844828	0.758621	0.827586	0.827586	0.534483	0.896552
19	26	Session 1	21	Chinese	Business Economics	Undergraduate	12	5	Moderate	none	USA	Yes	21	0.1	5	47	25		1	1	2	1	0	0	0	0.448276	0.741379	0.931035	0.827586	0.706897	0.793103	0.689655	0.948276	0.844828	0.724138	0.775862	0.896552	0.775862	0.844828	0.931035	0.465517	0.741379	0.775862	0.844828	0.758621	0.827586	0.827586	0.534483	0.896552
19	27	Session 1	21	Chinese	Business Economics	Undergraduate	12	5	Moderate	none	USA	Yes	21	0.1	5	47	25		1	1	2	1	0	0	0	0.448276	0.741379	0.931035	0.827586	0.706897	0.793103	0.689655	0.948276	0.844828	0.724138	0.775862	0.896552	0.775862	0.844828	0.931035	0.465517	0.741379	0.775862	0.844828	0.758621	0.827586	0.827586	0.534483	0.896552
19	28	Session 1	21	Chinese	Business Economics	Undergraduate	12	5	Moderate	none	USA	Yes	21	0.1	5	47	25		1	1	2	1	0	0	0	0.448276	0.741379	0.931035	0.827586	0.706897	0.793103	0.689655	0.948276	0.844828	0.724138	0.775862	0.896552	0.775862	0.844828	0.931035	0.465517	0.741379	0.775862	0.844828	0.758621	0.827586	0.827586	0.534483	0.896552
19	29	Session 1	21	Chinese	Business Economics	Undergraduate	12	5	Moderate	none	USA	Yes	21	0.1	5	47	25		1	1	2	1	0	0	0	0.448276	0.741379	0.931035	0.827586	0.706897	0.793103	0.689655	0.948276	0.844828	0.724138	0.775862	0.896552	0.775862	0.844828	0.931035	0.465517	0.741379	0.775862	0.844828	0.758621	0.827586	0.827586	0.534483	0.896552
19	30	Session 1	21	Chinese	Business Economics	Undergraduate	12	5	Moderate	none	USA	Yes	21	0.1	5	47	25		1	1	2	1	0	0	0	0.448276	0.741379	0.931035	0.827586	0.706897	0.793103	0.689655	0.948276	0.844828	0.724138	0.775862	0.896552	0.775862	0.844828	0.931035	0.465517	0.741379	0.775862	0.844828	0.758621	0.827586	0.827586	0.534483	0.896552
19	31	Session 1	21	Chinese	Business Economics	Undergraduate	12	5	Moderate	none	USA	Yes	21	0.1	5	47	25		1	1	2	1	0	0	0	0.448276	0.741379	0.931035	0.827586	0.706897	0.793103	0.689655	0.948276	0.844828	0.724138	0.775862	0.896552	0.775862	0.844828	0.931035	0.465517	0.741379	0.775862	0.844828	0.758621	0.827586	0.827586	0.534483	0.896552
19	32	Session 1	21	Chinese	Business Economics	Undergraduate	12	5	Moderate	none	USA	Yes	21	0.1	5	47	25		1	1	2	1	0	0	0	0.448276	0.741379	0.931035	0.827586	0.706897	0.793103	0.689655	0.948276	0.844828	0.724138	0.775862	0.896552	0.775862	0.844828	0.931035	0.465517	0.741379	0.775862	0.844828	0.758621	0.827586	0.827586	0.534483	0.896552
19	33	Session 1	21	Chinese	Business Economics	Undergraduate	12	5	Moderate	none	USA	Yes	21	0.1	5	47	25		1	1	2	1	0	0	0	0.448276	0.741379	0.931035	0.827586	0.706897	0.793103	0.689655	0.948276	0.844828	0.724138	0.775862	0.896552	0.775862	0.844828	0.931035	0.465517	0.741379	0.775862	0.844828	0.758621	0.827586	0.827586	0.534483	0.896552
19	34	Session 1	21	Chinese	Business Economics	Undergraduate	12	5	Moderate	none	USA	Yes	21	0.1	5	47	25		1	1	2	1	0	0	0	0.448276	0.741379	0.931035	0.827586	0.706897	0.793103	0.689655	0.948276	0.844828	0.724138	0.775862	0.896552	0.775862	0.844828	0.931035	0.465517	0.741379	0.775862	0.844828	0.758621	0.827586	0.827586	0.534483	0.896552
19	35	Session 1	21	Chinese	Business Economics	Undergraduate	12	5	Moderate	none	USA	Yes	21	0.1	5	47	25		1	1	2	1	0	0	0	0.448276	0.741379	0.931035	0.827586	0.706897	0.793103	0.689655	0.948276	0.844828	0.724138	0.775862	0.896552	0.775862	0.844828	0.931035	0.465517	0.741379	0.775862	0.844828	0.758621	0.827586	0.827586	0.534483	0.896552
19	36	Session 1	21	Chinese	Business Economics	Undergraduate	12	5	Moderate	none	USA	Yes	21	0.1	5	47	25		1	1	2	1	0	0	0	0.448276	0.741379	0.931035	0.827586	0.706897	0.793103	0.689655	0.948276	0.844828	0.724138	0.775862	0.896552	0.775862	0.844828	0.931035	0.465517	0.741379	0.775862	0.844828	0.758621	0.827586	0.827586	0.534483	0.896552
20	1	Session 1	18	latina	psychology	Undergraduate	0	0	Liberal	Catholic	USA	Yes	18	0.1	100	24	25		1	1	0	1	0	0	0	0.448276	0.741379	0.931035	0.827586	0.706897	0.793103	0.689655	0.948276	0.844828	0.724138	0.775862	0.896552	0.775862	0.844828	0.931035	0.465517	0.741379	0.775862	0.844828	0.758621	0.827586	0.827586	0.534483	0.896552
20	2	Session 1	18	latina	psychology	Undergraduate	0	0	Liberal	Catholic	USA	Yes	18	0.1	100	24	25		1	1	0	1	0	0	0	0.448276	0.741379	0.931035	0.827586	0.706897	0.793103	0.689655	0.948276	0.844828	0.724138	0.775862	0.896552	0.775862	0.844828	0.931035	0.465517	0.741379	0.775862	0.844828	0.758621	0.827586	0.827586	0.534483	0.896552
20	3	Session 1	18	latina	psychology	Undergraduate	0	0	Liberal	Catholic	USA	Yes	18	0.1	100	24	25		1	1	0	1	0	0	0	0.448276	0.741379	0.931035	0.827586	0.706897	0.793103	0.689655	0.948276	0.844828	0.724138	0.775862	0.896552	0.775862	0.844828	0.931035	0.465517	0.741379	0.775862	0.844828	0.758621	0.827586	0.827586	0.534483	0.896552
20	4	Session 1	18	latina	psychology	Undergraduate	0	0	Liberal	Catholic	USA	Yes	18	0.1	100	24	25		1	1	0	1	0	0	0	0.448276	0.741379	0.931035	0.827586	0.706897	0.793103	0.689655	0.948276	0.844828	0.724138	0.775862	0.896552	0.775862	0.844828	0.931035	0.465517	0.741379	0.775862	0.844828	0.758621	0.827586	0.827586	0.534483	0.896552
20	5	Session 1	18	latina	psychology	Undergraduate	0	0	Liberal	Catholic	USA	Yes	18	0.1	100	24	25		1	1	0	1	0	0	0	0.448276	0.741379	0.931035	0.827586	0.706897	0.793103	0.689655	0.948276	0.844828	0.724138	0.775862	0.896552	0.775862	0.844828	0.931035	0.465517	0.741379	0.775862	0.844828	0.758621	0.827586	0.827586	0.534483	0.896552
20	6	Session 1	18	latina	psychology	Undergraduate	0	0	Liberal	Catholic	USA	Yes	18	0.1	100	24	25		1	1	0	1	0	0	0	0.448276	0.741379	0.931035	0.827586	0.706897	0.793103	0.689655	0.948276	0.844828	0.724138	0.775862	0.896552	0.775862	0.844828	0.931035	0.465517	0.741379	0.775862	0.844828	0.758621	0.827586	0.827586	0.534483	0.896552
20	7	Session 1	18	latina	psychology	Undergraduate	0	0	Liberal	Catholic	USA	Yes	18	0.1	100	24	25		1	1	0	1	0	0	0	0.448276	0.741379	0.931035	0.827586	0.706897	0.793103	0.689655	0.948276	0.844828	0.724138	0.775862	0.896552	0.775862	0.844828	0.931035	0.465517	0.741379	0.775862	0.844828	0.758621	0.827586	0.827586	0.534483	0.896552
20	8	Session 1	18	latina	psychology	Undergraduate	0	0	Liberal	Catholic	USA	Yes	18	0.1	100	24	25		1	1	0	1	0	0	0	0.448276	0.741379	0.931035	0.827586	0.706897	0.793103	0.689655	0.948276	0.844828	0.724138	0.775862	0.896552	0.775862	0.844828	0.931035	0.465517	0.741379	0.775862	0.844828	0.758621	0.827586	0.827586	0.534483	0.896552
20	9	Session 1	18	latina	psychology	Undergraduate	0	0	Liberal	Catholic	USA	Yes	18	0.1	100	24	25		1	1	0	1	0	0	0	0.448276	0.741379	0.931035	0.827586	0.706897	0.793103	0.689655	0.948276	0.844828	0.724138	0.775862	0.896552	0.775862	0.844828	0.931035	0.465517	0.741379	0.775862	0.844828	0.758621	0.827586	0.827586	0.534483	0.896552
20	10	Session 1	18	latina	psychology	Undergraduate	0	0	Liberal	Catholic	USA	Yes	18	0.1	100	24	25		1	1	0	1	0	0	0	0.448276	0.741379	0.931035	0.827586	0.706897	0.793103	0.689655	0.948276	0.844828	0.724138	0.775862	0.896552	0.775862	0.844828	0.931035	0.465517	0.741379	0.775862	0.844828	0.758621	0.827586	0.827586	0.534483	0.896552
20	11	Session 1	18	latina	psychology	Undergraduate	0	0	Liberal	Catholic	USA	Yes	18	0.1	100	24	25		1	1	0	1	0	0	0	0.448276	0.741379	0.931035	0.827586	0.706897	0.793103	0.689655	0.948276	0.844828	0.724138	0.775862	0.896552	0.775862	0.844828	0.931035	0.465517	0.741379	0.775862	0.844828	0.758621	0.827586	0.827586	0.534483	0.896552
20	12	Session 1	18	latina	psychology	Undergraduate	0	0	Liberal	Catholic	USA	Yes	18	0.1	100	24	25		1	1	0	1	0	0	0	0.448276	0.741379	0.931035	0.827586	0.706897	0.793103	0.689655	0.948276	0.844828	0.724138	0.775862	0.896552	0.775862	0.844828	0.931035	0.465517	0.741379	0.775862	0.844828	0.758621	0.827586	0.827586	0.534483	0.896552
20	13	Session 1	18	latina	psychology	Undergraduate	0	0	Liberal	Catholic	USA	Yes	18	0.1	100	24	25		1	1	0	1	0	0	0	0.448276	0.741379	0.931035	0.827586	0.706897	0.793103	0.689655	0.948276	0.844828	0.724138	0.775862	0.896552	0.775862	0.844828	0.931035	0.465517	0.741379	0.775862	0.844828	0.758621	0.827586	0.827586	0.534483	0.896552
20	14	Session 1	18	latina	psychology	Undergraduate	0	0	Liberal	Catholic	USA	Yes	18	0.1	100	24	25		1	1	0	1	0	0	0	0.448276	0.741379	0.931035	0.827586	0.706897	0.793103	0.689655	0.948276	0.844828	0.724138	0.775862	0.896552	0.775862	0.844828	0.931035	0.465517	0.741379	0.775862	0.844828	0.758621	0.827586	0.827586	0.534483	0.896552
20	15	Session 1	18	latina	psychology	Undergraduate	0	0	Liberal	Catholic	USA	Yes	18	0.1	100	24	25		1	1	0	1	0	0	0	0.448276	0.741379	0.931035	0.827586	0.706897	0.793103	0.689655	0.948276	0.844828	0.724138	0.775862	0.896552	0.775862	0.844828	0.931035	0.465517	0.741379	0.775862	0.844828	0.758621	0.827586	0.827586	0.534483	0.896552
20	16	Session 1	18	latina	psychology	Undergraduate	0	0	Liberal	Catholic	USA	Yes	18	0.1	100	24	25		1	1	0	1	0	0	0	0.448276	0.741379	0.931035	0.827586	0.706897	0.793103	0.689655	0.948276	0.844828	0.724138	0.775862	0.896552	0.775862	0.844828	0.931035	0.465517	0.741379	0.775862	0.844828	0.758621	0.827586	0.827586	0.534483	0.896552
20	17	Session 1	18	latina	psychology	Undergraduate	0	0	Liberal	Catholic	USA	Yes	18	0.1	100	24	25		1	1	0	1	0	0	0	0.448276	0.741379	0.931035	0.827586	0.706897	0.793103	0.689655	0.948276	0.844828	0.724138	0.775862	0.896552	0.775862	0.844828	0.931035	0.465517	0.741379	0.775862	0.844828	0.758621	0.827586	0.827586	0.534483	0.896552
20	18	Session 1	18	latina	psychology	Undergraduate	0	0	Liberal	Catholic	USA	Yes	18	0.1	100	24	25		1	1	0	1	0	0	0	0.448276	0.741379	0.931035	0.827586	0.706897	0.793103	0.689655	0.948276	0.844828	0.724138	0.775862	0.896552	0.775862	0.844828	0.931035	0.465517	0.741379	0.775862	0.844828	0.758621	0.827586	0.827586	0.534483	0.896552
20	19	Session 1	18	latina	psychology	Undergraduate	0	0	Liberal	Catholic	USA	Yes	18	0.1	100	24	25		1	1	0	1	0	0	0	0.448276	0.741379	0.931035	0.827586	0.706897	0.793103	0.689655	0.948276	0.844828	0.724138	0.775862	0.896552	0.775862	0.844828	0.931035	0.465517	0.741379	0.775862	0.844828	0.758621	0.827586	0.827586	0.534483	0.896552
20	20	Session 1	18	latina	psychology	Undergraduate	0	0	Liberal	Catholic	USA	Yes	18	0.1	100	24	25		1	1	0	1	0	0	0	0.448276	0.741379	0.931035	0.827586	0.706897	0.793103	0.689655	0.948276	0.844828	0.724138	0.775862	0.896552	0.775862	0.844828	0.931035	0.465517	0.741379	0.775862	0.844828	0.758621	0.827586	0.827586	0.534483	0.896552
20	21	Session 1	18	latina	psychology	Undergraduate	0	0	Liberal	Catholic	USA	Yes	18	0.1	100	24	25		1	1	0	1	0	0	0	0.448276	0.741379	0.931035	0.827586	0.706897	0.793103	0.689655	0.948276	0.844828	0.724138	0.775862	0.896552	0.775862	0.844828	0.931035	0.465517	0.741379	0.775862	0.844828	0.758621	0.827586	0.827586	0.534483	0.896552
20	22	Session 1	18	latina	psychology	Undergraduate	0	0	Liberal	Catholic	USA	Yes	18	0.1	100	24	25		1	1	0	1	0	0	0	0.448276	0.741379	0.931035	0.827586	0.706897	0.793103	0.689655	0.948276	0.844828	0.724138	0.775862	0.896552	0.775862	0.844828	0.931035	0.465517	0.741379	0.775862	0.844828	0.758621	0.827586	0.827586	0.534483	0.896552
20	23	Session 1	18	latina	psychology	Undergraduate	0	0	Liberal	Catholic	USA	Yes	18	0.1	100	24	25		1	1	0	1	0	0	0	0.448276	0.741379	0.931035	0.827586	0.706897	0.793103	0.689655	0.948276	0.844828	0.724138	0.775862	0.896552	0.775862	0.844828	0.931035	0.465517	0.741379	0.775862	0.844828	0.758621	0.827586	0.827586	0.534483	0.896552
20	24	Session 1	18	latina	psychology	Undergraduate	0	0	Liberal	Catholic	USA	Yes	18	0.1	100	24	25		1	1	0	1	0	0	0	0.448276	0.741379	0.931035	0.827586	0.706897	0.793103	0.689655	0.948276	0.844828	0.724138	0.775862	0.896552	0.775862	0.844828	0.931035	0.465517	0.741379	0.775862	0.844828	0.758621	0.827586	0.827586	0.534483	0.896552
20	25	Session 1	18	latina	psychology	Undergraduate	0	0	Liberal	Catholic	USA	Yes	18	0.1	100	24	25		1	1	0	1	0	0	0	0.448276	0.741379	0.931035	0.827586	0.706897	0.793103	0.689655	0.948276	0.844828	0.724138	0.775862	0.896552	0.775862	0.844828	0.931035	0.465517	0.741379	0.775862	0.844828	0.758621	0.827586	0.827586	0.534483	0.896552
20	26	Session 1	18	latina	psychology	Undergraduate	0	0	Liberal	Catholic	USA	Yes	18	0.1	100	24	25		1	1	0	1	0	0	0	0.448276	0.741379	0.931035	0.827586	0.706897	0.793103	0.689655	0.948276	0.844828	0.724138	0.775862	0.896552	0.775862	0.844828	0.931035	0.465517	0.741379	0.775862	0.844828	0.758621	0.827586	0.827586	0.534483	0.896552
20	27	Session 1	18	latina	psychology	Undergraduate	0	0	Liberal	Catholic	USA	Yes	18	0.1	100	24	25		1	1	0	1	0	0	0	0.448276	0.741379	0.931035	0.827586	0.706897	0.793103	0.689655	0.948276	0.844828	0.724138	0.775862	0.896552	0.775862	0.844828	0.931035	0.465517	0.741379	0.775862	0.844828	0.758621	0.827586	0.827586	0.534483	0.896552
20	28	Session 1	18	latina	psychology	Undergraduate	0	0	Liberal	Catholic	USA	Yes	18	0.1	100	24	25		1	1	0	1	0	0	0	0.448276	0.741379	0.931035	0.827586	0.706897	0.793103	0.689655	0.948276	0.844828	0.724138	0.775862	0.896552	0.775862	0.844828	0.931035	0.465517	0.741379	0.775862	0.844828	0.758621	0.827586	0.827586	0.534483	0.896552
20	29	Session 1	18	latina	psychology	Undergraduate	0	0	Liberal	Catholic	USA	Yes	18	0.1	100	24	25		1	1	0	1	0	0	0	0.448276	0.741379	0.931035	0.827586	0.706897	0.793103	0.689655	0.948276	0.844828	0.724138	0.775862	0.896552	0.775862	0.844828	0.931035	0.465517	0.741379	0.775862	0.844828	0.758621	0.827586	0.827586	0.534483	0.896552
20	30	Session 1	18	latina	psychology	Undergraduate	0	0	Liberal	Catholic	USA	Yes	18	0.1	100	24	25		1	1	0	1	0	0	0	0.448276	0.741379	0.931035	0.827586	0.706897	0.793103	0.689655	0.948276	0.844828	0.724138	0.775862	0.896552	0.775862	0.844828	0.931035	0.465517	0.741379	0.775862	0.844828	0.758621	0.827586	0.827586	0.534483	0.896552
20	31	Session 1	18	latina	psychology	Undergraduate	0	0	Liberal	Catholic	USA	Yes	18	0.1	100	24	25		1	1	0	1	0	0	0	0.448276	0.741379	0.931035	0.827586	0.706897	0.793103	0.689655	0.948276	0.844828	0.724138	0.775862	0.896552	0.775862	0.844828	0.931035	0.465517	0.741379	0.775862	0.844828	0.758621	0.827586	0.827586	0.534483	0.896552
20	32	Session 1	18	latina	psychology	Undergraduate	0	0	Liberal	Catholic	USA	Yes	18	0.1	100	24	25		1	1	0	1	0	0	0	0.448276	0.741379	0.931035	0.827586	0.706897	0.793103	0.689655	0.948276	0.844828	0.724138	0.775862	0.896552	0.775862	0.844828	0.931035	0.465517	0.741379	0.775862	0.844828	0.758621	0.827586	0.827586	0.534483	0.896552
20	33	Session 1	18	latina	psychology	Undergraduate	0	0	Liberal	Catholic	USA	Yes	18	0.1	100	24	25		1	1	0	1	0	0	0	0.448276	0.741379	0.931035	0.827586	0.706897	0.793103	0.689655	0.948276	0.844828	0.724138	0.775862	0.896552	0.775862	0.844828	0.931035	0.465517	0.741379	0.775862	0.844828	0.758621	0.827586	0.827586	0.534483	0.896552
20	34	Session 1	18	latina	psychology	Undergraduate	0	0	Liberal	Catholic	USA	Yes	18	0.1	100	24	25		1	1	0	1	0	0	0	0.448276	0.741379	0.931035	0.827586	0.706897	0.793103	0.689655	0.948276	0.844828	0.724138	0.775862	0.896552	0.775862	0.844828	0.931035	0.465517	0.741379	0.775862	0.844828	0.758621	0.827586	0.827586	0.534483	0.896552
20	35	Session 1	18	latina	psychology	Undergraduate	0	0	Liberal	Catholic	USA	Yes	18	0.1	100	24	25		1	1	0	1	0	0	0	0.448276	0.741379	0.931035	0.827586	0.706897	0.793103	0.689655	0.948276	0.844828	0.724138	0.775862	0.896552	0.775862	0.844828	0.931035	0.465517	0.741379	0.775862	0.844828	0.758621	0.827586	0.827586	0.534483	0.896552
20	36	Session 1	18	latina	psychology	Undergraduate	0	0	Liberal	Catholic	USA	Yes	18	0.1	100	24	25		1	1	0	1	0	0	0	0.448276	0.741379	0.931035	0.827586	0.706897	0.793103	0.689655	0.948276	0.844828	0.724138	0.775862	0.896552	0.775862	0.844828	0.931035	0.465517	0.741379	0.775862	0.844828	0.758621	0.827586	0.827586	0.534483	0.896552
21	1	Session 1	20	mexican american	computer engineering	Undergraduate	1	1	Moderate	christianity	usa	Yes	20	0.05	1	47	26		0	1	2	1	0	0	0	0.448276	0.741379	0.931035	0.827586	0.706897	0.793103	0.689655	0.948276	0.844828	0.724138	0.775862	0.896552	0.775862	0.844828	0.931035	0.465517	0.741379	0.775862	0.844828	0.758621	0.827586	0.827586	0.534483	0.896552
21	2	Session 1	20	mexican american	computer engineering	Undergraduate	1	1	Moderate	christianity	usa	Yes	20	0.05	1	47	26		0	1	2	1	0	0	0	0.448276	0.741379	0.931035	0.827586	0.706897	0.793103	0.689655	0.948276	0.844828	0.724138	0.775862	0.896552	0.775862	0.844828	0.931035	0.465517	0.741379	0.775862	0.844828	0.758621	0.827586	0.827586	0.534483	0.896552
21	3	Session 1	20	mexican american	computer engineering	Undergraduate	1	1	Moderate	christianity	usa	Yes	20	0.05	1	47	26		0	1	2	1	0	0	0	0.448276	0.741379	0.931035	0.827586	0.706897	0.793103	0.689655	0.948276	0.844828	0.724138	0.775862	0.896552	0.775862	0.844828	0.931035	0.465517	0.741379	0.775862	0.844828	0.758621	0.827586	0.827586	0.534483	0.896552
21	4	Session 1	20	mexican american	computer engineering	Undergraduate	1	1	Moderate	christianity	usa	Yes	20	0.05	1	47	26		0	1	2	1	0	0	0	0.448276	0.741379	0.931035	0.827586	0.706897	0.793103	0.689655	0.948276	0.844828	0.724138	0.775862	0.896552	0.775862	0.844828	0.931035	0.465517	0.741379	0.775862	0.844828	0.758621	0.827586	0.827586	0.534483	0.896552
21	5	Session 1	20	mexican american	computer engineering	Undergraduate	1	1	Moderate	christianity	usa	Yes	20	0.05	1	47	26		0	1	2	1	0	0	0	0.448276	0.741379	0.931035	0.827586	0.706897	0.793103	0.689655	0.948276	0.844828	0.724138	0.775862	0.896552	0.775862	0.844828	0.931035	0.465517	0.741379	0.775862	0.844828	0.758621	0.827586	0.827586	0.534483	0.896552
21	6	Session 1	20	mexican american	computer engineering	Undergraduate	1	1	Moderate	christianity	usa	Yes	20	0.05	1	47	26		0	1	2	1	0	0	0	0.448276	0.741379	0.931035	0.827586	0.706897	0.793103	0.689655	0.948276	0.844828	0.724138	0.775862	0.896552	0.775862	0.844828	0.931035	0.465517	0.741379	0.775862	0.844828	0.758621	0.827586	0.827586	0.534483	0.896552
21	7	Session 1	20	mexican american	computer engineering	Undergraduate	1	1	Moderate	christianity	usa	Yes	20	0.05	1	47	26		0	1	2	1	0	0	0	0.448276	0.741379	0.931035	0.827586	0.706897	0.793103	0.689655	0.948276	0.844828	0.724138	0.775862	0.896552	0.775862	0.844828	0.931035	0.465517	0.741379	0.775862	0.844828	0.758621	0.827586	0.827586	0.534483	0.896552
21	8	Session 1	20	mexican american	computer engineering	Undergraduate	1	1	Moderate	christianity	usa	Yes	20	0.05	1	47	26		0	1	2	1	0	0	0	0.448276	0.741379	0.931035	0.827586	0.706897	0.793103	0.689655	0.948276	0.844828	0.724138	0.775862	0.896552	0.775862	0.844828	0.931035	0.465517	0.741379	0.775862	0.844828	0.758621	0.827586	0.827586	0.534483	0.896552
21	9	Session 1	20	mexican american	computer engineering	Undergraduate	1	1	Moderate	christianity	usa	Yes	20	0.05	1	47	26		0	1	2	1	0	0	0	0.448276	0.741379	0.931035	0.827586	0.706897	0.793103	0.689655	0.948276	0.844828	0.724138	0.775862	0.896552	0.775862	0.844828	0.931035	0.465517	0.741379	0.775862	0.844828	0.758621	0.827586	0.827586	0.534483	0.896552
21	10	Session 1	20	mexican american	computer engineering	Undergraduate	1	1	Moderate	christianity	usa	Yes	20	0.05	1	47	26		0	1	2	1	0	0	0	0.448276	0.741379	0.931035	0.827586	0.706897	0.793103	0.689655	0.948276	0.844828	0.724138	0.775862	0.896552	0.775862	0.844828	0.931035	0.465517	0.741379	0.775862	0.844828	0.758621	0.827586	0.827586	0.534483	0.896552
21	11	Session 1	20	mexican american	computer engineering	Undergraduate	1	1	Moderate	christianity	usa	Yes	20	0.05	1	47	26		0	1	2	1	0	0	0	0.448276	0.741379	0.931035	0.827586	0.706897	0.793103	0.689655	0.948276	0.844828	0.724138	0.775862	0.896552	0.775862	0.844828	0.931035	0.465517	0.741379	0.775862	0.844828	0.758621	0.827586	0.827586	0.534483	0.896552
21	12	Session 1	20	mexican american	computer engineering	Undergraduate	1	1	Moderate	christianity	usa	Yes	20	0.05	1	47	26		0	1	2	1	0	0	0	0.448276	0.741379	0.931035	0.827586	0.706897	0.793103	0.689655	0.948276	0.844828	0.724138	0.775862	0.896552	0.775862	0.844828	0.931035	0.465517	0.741379	0.775862	0.844828	0.758621	0.827586	0.827586	0.534483	0.896552
21	13	Session 1	20	mexican american	computer engineering	Undergraduate	1	1	Moderate	christianity	usa	Yes	20	0.05	1	47	26		0	1	2	1	0	0	0	0.448276	0.741379	0.931035	0.827586	0.706897	0.793103	0.689655	0.948276	0.844828	0.724138	0.775862	0.896552	0.775862	0.844828	0.931035	0.465517	0.741379	0.775862	0.844828	0.758621	0.827586	0.827586	0.534483	0.896552
21	14	Session 1	20	mexican american	computer engineering	Undergraduate	1	1	Moderate	christianity	usa	Yes	20	0.05	1	47	26		0	1	2	1	0	0	0	0.448276	0.741379	0.931035	0.827586	0.706897	0.793103	0.689655	0.948276	0.844828	0.724138	0.775862	0.896552	0.775862	0.844828	0.931035	0.465517	0.741379	0.775862	0.844828	0.758621	0.827586	0.827586	0.534483	0.896552
21	15	Session 1	20	mexican american	computer engineering	Undergraduate	1	1	Moderate	christianity	usa	Yes	20	0.05	1	47	26		0	1	2	1	0	0	0	0.448276	0.741379	0.931035	0.827586	0.706897	0.793103	0.689655	0.948276	0.844828	0.724138	0.775862	0.896552	0.775862	0.844828	0.931035	0.465517	0.741379	0.775862	0.844828	0.758621	0.827586	0.827586	0.534483	0.896552
21	16	Session 1	20	mexican american	computer engineering	Undergraduate	1	1	Moderate	christianity	usa	Yes	20	0.05	1	47	26		0	1	2	1	0	0	0	0.448276	0.741379	0.931035	0.827586	0.706897	0.793103	0.689655	0.948276	0.844828	0.724138	0.775862	0.896552	0.775862	0.844828	0.931035	0.465517	0.741379	0.775862	0.844828	0.758621	0.827586	0.827586	0.534483	0.896552
21	17	Session 1	20	mexican american	computer engineering	Undergraduate	1	1	Moderate	christianity	usa	Yes	20	0.05	1	47	26		0	1	2	1	0	0	0	0.448276	0.741379	0.931035	0.827586	0.706897	0.793103	0.689655	0.948276	0.844828	0.724138	0.775862	0.896552	0.775862	0.844828	0.931035	0.465517	0.741379	0.775862	0.844828	0.758621	0.827586	0.827586	0.534483	0.896552
21	18	Session 1	20	mexican american	computer engineering	Undergraduate	1	1	Moderate	christianity	usa	Yes	20	0.05	1	47	26		0	1	2	1	0	0	0	0.448276	0.741379	0.931035	0.827586	0.706897	0.793103	0.689655	0.948276	0.844828	0.724138	0.775862	0.896552	0.775862	0.844828	0.931035	0.465517	0.741379	0.775862	0.844828	0.758621	0.827586	0.827586	0.534483	0.896552
21	19	Session 1	20	mexican american	computer engineering	Undergraduate	1	1	Moderate	christianity	usa	Yes	20	0.05	1	47	26		0	1	2	1	0	0	0	0.448276	0.741379	0.931035	0.827586	0.706897	0.793103	0.689655	0.948276	0.844828	0.724138	0.775862	0.896552	0.775862	0.844828	0.931035	0.465517	0.741379	0.775862	0.844828	0.758621	0.827586	0.827586	0.534483	0.896552
21	20	Session 1	20	mexican american	computer engineering	Undergraduate	1	1	Moderate	christianity	usa	Yes	20	0.05	1	47	26		0	1	2	1	0	0	0	0.448276	0.741379	0.931035	0.827586	0.706897	0.793103	0.689655	0.948276	0.844828	0.724138	0.775862	0.896552	0.775862	0.844828	0.931035	0.465517	0.741379	0.775862	0.844828	0.758621	0.827586	0.827586	0.534483	0.896552
21	21	Session 1	20	mexican american	computer engineering	Undergraduate	1	1	Moderate	christianity	usa	Yes	20	0.05	1	47	26		0	1	2	1	0	0	0	0.448276	0.741379	0.931035	0.827586	0.706897	0.793103	0.689655	0.948276	0.844828	0.724138	0.775862	0.896552	0.775862	0.844828	0.931035	0.465517	0.741379	0.775862	0.844828	0.758621	0.827586	0.827586	0.534483	0.896552
21	22	Session 1	20	mexican american	computer engineering	Undergraduate	1	1	Moderate	christianity	usa	Yes	20	0.05	1	47	26		0	1	2	1	0	0	0	0.448276	0.741379	0.931035	0.827586	0.706897	0.793103	0.689655	0.948276	0.844828	0.724138	0.775862	0.896552	0.775862	0.844828	0.931035	0.465517	0.741379	0.775862	0.844828	0.758621	0.827586	0.827586	0.534483	0.896552
21	23	Session 1	20	mexican american	computer engineering	Undergraduate	1	1	Moderate	christianity	usa	Yes	20	0.05	1	47	26		0	1	2	1	0	0	0	0.448276	0.741379	0.931035	0.827586	0.706897	0.793103	0.689655	0.948276	0.844828	0.724138	0.775862	0.896552	0.775862	0.844828	0.931035	0.465517	0.741379	0.775862	0.844828	0.758621	0.827586	0.827586	0.534483	0.896552
21	24	Session 1	20	mexican american	computer engineering	Undergraduate	1	1	Moderate	christianity	usa	Yes	20	0.05	1	47	26		0	1	2	1	0	0	0	0.448276	0.741379	0.931035	0.827586	0.706897	0.793103	0.689655	0.948276	0.844828	0.724138	0.775862	0.896552	0.775862	0.844828	0.931035	0.465517	0.741379	0.775862	0.844828	0.758621	0.827586	0.827586	0.534483	0.896552
21	25	Session 1	20	mexican american	computer engineering	Undergraduate	1	1	Moderate	christianity	usa	Yes	20	0.05	1	47	26		0	1	2	1	0	0	0	0.448276	0.741379	0.931035	0.827586	0.706897	0.793103	0.689655	0.948276	0.844828	0.724138	0.775862	0.896552	0.775862	0.844828	0.931035	0.465517	0.741379	0.775862	0.844828	0.758621	0.827586	0.827586	0.534483	0.896552
21	26	Session 1	20	mexican american	computer engineering	Undergraduate	1	1	Moderate	christianity	usa	Yes	20	0.05	1	47	26		0	1	2	1	0	0	0	0.448276	0.741379	0.931035	0.827586	0.706897	0.793103	0.689655	0.948276	0.844828	0.724138	0.775862	0.896552	0.775862	0.844828	0.931035	0.465517	0.741379	0.775862	0.844828	0.758621	0.827586	0.827586	0.534483	0.896552
21	27	Session 1	20	mexican american	computer engineering	Undergraduate	1	1	Moderate	christianity	usa	Yes	20	0.05	1	47	26		0	1	2	1	0	0	0	0.448276	0.741379	0.931035	0.827586	0.706897	0.793103	0.689655	0.948276	0.844828	0.724138	0.775862	0.896552	0.775862	0.844828	0.931035	0.465517	0.741379	0.775862	0.844828	0.758621	0.827586	0.827586	0.534483	0.896552
21	28	Session 1	20	mexican american	computer engineering	Undergraduate	1	1	Moderate	christianity	usa	Yes	20	0.05	1	47	26		0	1	2	1	0	0	0	0.448276	0.741379	0.931035	0.827586	0.706897	0.793103	0.689655	0.948276	0.844828	0.724138	0.775862	0.896552	0.775862	0.844828	0.931035	0.465517	0.741379	0.775862	0.844828	0.758621	0.827586	0.827586	0.534483	0.896552
21	29	Session 1	20	mexican american	computer engineering	Undergraduate	1	1	Moderate	christianity	usa	Yes	20	0.05	1	47	26		0	1	2	1	0	0	0	0.448276	0.741379	0.931035	0.827586	0.706897	0.793103	0.689655	0.948276	0.844828	0.724138	0.775862	0.896552	0.775862	0.844828	0.931035	0.465517	0.741379	0.775862	0.844828	0.758621	0.827586	0.827586	0.534483	0.896552
21	30	Session 1	20	mexican american	computer engineering	Undergraduate	1	1	Moderate	christianity	usa	Yes	20	0.05	1	47	26		0	1	2	1	0	0	0	0.448276	0.741379	0.931035	0.827586	0.706897	0.793103	0.689655	0.948276	0.844828	0.724138	0.775862	0.896552	0.775862	0.844828	0.931035	0.465517	0.741379	0.775862	0.844828	0.758621	0.827586	0.827586	0.534483	0.896552
21	31	Session 1	20	mexican american	computer engineering	Undergraduate	1	1	Moderate	christianity	usa	Yes	20	0.05	1	47	26		0	1	2	1	0	0	0	0.448276	0.741379	0.931035	0.827586	0.706897	0.793103	0.689655	0.948276	0.844828	0.724138	0.775862	0.896552	0.775862	0.844828	0.931035	0.465517	0.741379	0.775862	0.844828	0.758621	0.827586	0.827586	0.534483	0.896552
21	32	Session 1	20	mexican american	computer engineering	Undergraduate	1	1	Moderate	christianity	usa	Yes	20	0.05	1	47	26		0	1	2	1	0	0	0	0.448276	0.741379	0.931035	0.827586	0.706897	0.793103	0.689655	0.948276	0.844828	0.724138	0.775862	0.896552	0.775862	0.844828	0.931035	0.465517	0.741379	0.775862	0.844828	0.758621	0.827586	0.827586	0.534483	0.896552
21	33	Session 1	20	mexican american	computer engineering	Undergraduate	1	1	Moderate	christianity	usa	Yes	20	0.05	1	47	26		0	1	2	1	0	0	0	0.448276	0.741379	0.931035	0.827586	0.706897	0.793103	0.689655	0.948276	0.844828	0.724138	0.775862	0.896552	0.775862	0.844828	0.931035	0.465517	0.741379	0.775862	0.844828	0.758621	0.827586	0.827586	0.534483	0.896552
21	34	Session 1	20	mexican american	computer engineering	Undergraduate	1	1	Moderate	christianity	usa	Yes	20	0.05	1	47	26		0	1	2	1	0	0	0	0.448276	0.741379	0.931035	0.827586	0.706897	0.793103	0.689655	0.948276	0.844828	0.724138	0.775862	0.896552	0.775862	0.844828	0.931035	0.465517	0.741379	0.775862	0.844828	0.758621	0.827586	0.827586	0.534483	0.896552
21	35	Session 1	20	mexican american	computer engineering	Undergraduate	1	1	Moderate	christianity	usa	Yes	20	0.05	1	47	26		0	1	2	1	0	0	0	0.448276	0.741379	0.931035	0.827586	0.706897	0.793103	0.689655	0.948276	0.844828	0.724138	0.775862	0.896552	0.775862	0.844828	0.931035	0.465517	0.741379	0.775862	0.844828	0.758621	0.827586	0.827586	0.534483	0.896552
21	36	Session 1	20	mexican american	computer engineering	Undergraduate	1	1	Moderate	christianity	usa	Yes	20	0.05	1	47	26		0	1	2	1	0	0	0	0.448276	0.741379	0.931035	0.827586	0.706897	0.793103	0.689655	0.948276	0.844828	0.724138	0.775862	0.896552	0.775862	0.844828	0.931035	0.465517	0.741379	0.775862	0.844828	0.758621	0.827586	0.827586	0.534483	0.896552
22	1	Session 1	27	white	pharmaceutical science	Undergraduate	4	0	Moderate	christian	iran	No	6	0.1	100	24	26		1	0	0	1	0	0	0	0.448276	0.741379	0.931035	0.827586	0.706897	0.793103	0.689655	0.948276	0.844828	0.724138	0.775862	0.896552	0.775862	0.844828	0.931035	0.465517	0.741379	0.775862	0.844828	0.758621	0.827586	0.827586	0.534483	0.896552
22	2	Session 1	27	white	pharmaceutical science	Undergraduate	4	0	Moderate	christian	iran	No	6	0.1	100	24	26		1	0	0	1	0	0	0	0.448276	0.741379	0.931035	0.827586	0.706897	0.793103	0.689655	0.948276	0.844828	0.724138	0.775862	0.896552	0.775862	0.844828	0.931035	0.465517	0.741379	0.775862	0.844828	0.758621	0.827586	0.827586	0.534483	0.896552
22	3	Session 1	27	white	pharmaceutical science	Undergraduate	4	0	Moderate	christian	iran	No	6	0.1	100	24	26		1	0	0	1	0	0	0	0.448276	0.741379	0.931035	0.827586	0.706897	0.793103	0.689655	0.948276	0.844828	0.724138	0.775862	0.896552	0.775862	0.844828	0.931035	0.465517	0.741379	0.775862	0.844828	0.758621	0.827586	0.827586	0.534483	0.896552
22	4	Session 1	27	white	pharmaceutical science	Undergraduate	4	0	Moderate	christian	iran	No	6	0.1	100	24	26		1	0	0	1	0	0	0	0.448276	0.741379	0.931035	0.827586	0.706897	0.793103	0.689655	0.948276	0.844828	0.724138	0.775862	0.896552	0.775862	0.844828	0.931035	0.465517	0.741379	0.775862	0.844828	0.758621	0.827586	0.827586	0.534483	0.896552
22	5	Session 1	27	white	pharmaceutical science	Undergraduate	4	0	Moderate	christian	iran	No	6	0.1	100	24	26		1	0	0	1	0	0	0	0.448276	0.741379	0.931035	0.827586	0.706897	0.793103	0.689655	0.948276	0.844828	0.724138	0.775862	0.896552	0.775862	0.844828	0.931035	0.465517	0.741379	0.775862	0.844828	0.758621	0.827586	0.827586	0.534483	0.896552
22	6	Session 1	27	white	pharmaceutical science	Undergraduate	4	0	Moderate	christian	iran	No	6	0.1	100	24	26		1	0	0	1	0	0	0	0.448276	0.741379	0.931035	0.827586	0.706897	0.793103	0.689655	0.948276	0.844828	0.724138	0.775862	0.896552	0.775862	0.844828	0.931035	0.465517	0.741379	0.775862	0.844828	0.758621	0.827586	0.827586	0.534483	0.896552
22	7	Session 1	27	white	pharmaceutical science	Undergraduate	4	0	Moderate	christian	iran	No	6	0.1	100	24	26		1	0	0	1	0	0	0	0.448276	0.741379	0.931035	0.827586	0.706897	0.793103	0.689655	0.948276	0.844828	0.724138	0.775862	0.896552	0.775862	0.844828	0.931035	0.465517	0.741379	0.775862	0.844828	0.758621	0.827586	0.827586	0.534483	0.896552
22	8	Session 1	27	white	pharmaceutical science	Undergraduate	4	0	Moderate	christian	iran	No	6	0.1	100	24	26		1	0	0	1	0	0	0	0.448276	0.741379	0.931035	0.827586	0.706897	0.793103	0.689655	0.948276	0.844828	0.724138	0.775862	0.896552	0.775862	0.844828	0.931035	0.465517	0.741379	0.775862	0.844828	0.758621	0.827586	0.827586	0.534483	0.896552
22	9	Session 1	27	white	pharmaceutical science	Undergraduate	4	0	Moderate	christian	iran	No	6	0.1	100	24	26		1	0	0	1	0	0	0	0.448276	0.741379	0.931035	0.827586	0.706897	0.793103	0.689655	0.948276	0.844828	0.724138	0.775862	0.896552	0.775862	0.844828	0.931035	0.465517	0.741379	0.775862	0.844828	0.758621	0.827586	0.827586	0.534483	0.896552
22	10	Session 1	27	white	pharmaceutical science	Undergraduate	4	0	Moderate	christian	iran	No	6	0.1	100	24	26		1	0	0	1	0	0	0	0.448276	0.741379	0.931035	0.827586	0.706897	0.793103	0.689655	0.948276	0.844828	0.724138	0.775862	0.896552	0.775862	0.844828	0.931035	0.465517	0.741379	0.775862	0.844828	0.758621	0.827586	0.827586	0.534483	0.896552
22	11	Session 1	27	white	pharmaceutical science	Undergraduate	4	0	Moderate	christian	iran	No	6	0.1	100	24	26		1	0	0	1	0	0	0	0.448276	0.741379	0.931035	0.827586	0.706897	0.793103	0.689655	0.948276	0.844828	0.724138	0.775862	0.896552	0.775862	0.844828	0.931035	0.465517	0.741379	0.775862	0.844828	0.758621	0.827586	0.827586	0.534483	0.896552
22	12	Session 1	27	white	pharmaceutical science	Undergraduate	4	0	Moderate	christian	iran	No	6	0.1	100	24	26		1	0	0	1	0	0	0	0.448276	0.741379	0.931035	0.827586	0.706897	0.793103	0.689655	0.948276	0.844828	0.724138	0.775862	0.896552	0.775862	0.844828	0.931035	0.465517	0.741379	0.775862	0.844828	0.758621	0.827586	0.827586	0.534483	0.896552
22	13	Session 1	27	white	pharmaceutical science	Undergraduate	4	0	Moderate	christian	iran	No	6	0.1	100	24	26		1	0	0	1	0	0	0	0.448276	0.741379	0.931035	0.827586	0.706897	0.793103	0.689655	0.948276	0.844828	0.724138	0.775862	0.896552	0.775862	0.844828	0.931035	0.465517	0.741379	0.775862	0.844828	0.758621	0.827586	0.827586	0.534483	0.896552
22	14	Session 1	27	white	pharmaceutical science	Undergraduate	4	0	Moderate	christian	iran	No	6	0.1	100	24	26		1	0	0	1	0	0	0	0.448276	0.741379	0.931035	0.827586	0.706897	0.793103	0.689655	0.948276	0.844828	0.724138	0.775862	0.896552	0.775862	0.844828	0.931035	0.465517	0.741379	0.775862	0.844828	0.758621	0.827586	0.827586	0.534483	0.896552
22	15	Session 1	27	white	pharmaceutical science	Undergraduate	4	0	Moderate	christian	iran	No	6	0.1	100	24	26		1	0	0	1	0	0	0	0.448276	0.741379	0.931035	0.827586	0.706897	0.793103	0.689655	0.948276	0.844828	0.724138	0.775862	0.896552	0.775862	0.844828	0.931035	0.465517	0.741379	0.775862	0.844828	0.758621	0.827586	0.827586	0.534483	0.896552
22	16	Session 1	27	white	pharmaceutical science	Undergraduate	4	0	Moderate	christian	iran	No	6	0.1	100	24	26		1	0	0	1	0	0	0	0.448276	0.741379	0.931035	0.827586	0.706897	0.793103	0.689655	0.948276	0.844828	0.724138	0.775862	0.896552	0.775862	0.844828	0.931035	0.465517	0.741379	0.775862	0.844828	0.758621	0.827586	0.827586	0.534483	0.896552
22	17	Session 1	27	white	pharmaceutical science	Undergraduate	4	0	Moderate	christian	iran	No	6	0.1	100	24	26		1	0	0	1	0	0	0	0.448276	0.741379	0.931035	0.827586	0.706897	0.793103	0.689655	0.948276	0.844828	0.724138	0.775862	0.896552	0.775862	0.844828	0.931035	0.465517	0.741379	0.775862	0.844828	0.758621	0.827586	0.827586	0.534483	0.896552
22	18	Session 1	27	white	pharmaceutical science	Undergraduate	4	0	Moderate	christian	iran	No	6	0.1	100	24	26		1	0	0	1	0	0	0	0.448276	0.741379	0.931035	0.827586	0.706897	0.793103	0.689655	0.948276	0.844828	0.724138	0.775862	0.896552	0.775862	0.844828	0.931035	0.465517	0.741379	0.775862	0.844828	0.758621	0.827586	0.827586	0.534483	0.896552
22	19	Session 1	27	white	pharmaceutical science	Undergraduate	4	0	Moderate	christian	iran	No	6	0.1	100	24	26		1	0	0	1	0	0	0	0.448276	0.741379	0.931035	0.827586	0.706897	0.793103	0.689655	0.948276	0.844828	0.724138	0.775862	0.896552	0.775862	0.844828	0.931035	0.465517	0.741379	0.775862	0.844828	0.758621	0.827586	0.827586	0.534483	0.896552
22	20	Session 1	27	white	pharmaceutical science	Undergraduate	4	0	Moderate	christian	iran	No	6	0.1	100	24	26		1	0	0	1	0	0	0	0.448276	0.741379	0.931035	0.827586	0.706897	0.793103	0.689655	0.948276	0.844828	0.724138	0.775862	0.896552	0.775862	0.844828	0.931035	0.465517	0.741379	0.775862	0.844828	0.758621	0.827586	0.827586	0.534483	0.896552
22	21	Session 1	27	white	pharmaceutical science	Undergraduate	4	0	Moderate	christian	iran	No	6	0.1	100	24	26		1	0	0	1	0	0	0	0.448276	0.741379	0.931035	0.827586	0.706897	0.793103	0.689655	0.948276	0.844828	0.724138	0.775862	0.896552	0.775862	0.844828	0.931035	0.465517	0.741379	0.775862	0.844828	0.758621	0.827586	0.827586	0.534483	0.896552
22	22	Session 1	27	white	pharmaceutical science	Undergraduate	4	0	Moderate	christian	iran	No	6	0.1	100	24	26		1	0	0	1	0	0	0	0.448276	0.741379	0.931035	0.827586	0.706897	0.793103	0.689655	0.948276	0.844828	0.724138	0.775862	0.896552	0.775862	0.844828	0.931035	0.465517	0.741379	0.775862	0.844828	0.758621	0.827586	0.827586	0.534483	0.896552
22	23	Session 1	27	white	pharmaceutical science	Undergraduate	4	0	Moderate	christian	iran	No	6	0.1	100	24	26		1	0	0	1	0	0	0	0.448276	0.741379	0.931035	0.827586	0.706897	0.793103	0.689655	0.948276	0.844828	0.724138	0.775862	0.896552	0.775862	0.844828	0.931035	0.465517	0.741379	0.775862	0.844828	0.758621	0.827586	0.827586	0.534483	0.896552
22	24	Session 1	27	white	pharmaceutical science	Undergraduate	4	0	Moderate	christian	iran	No	6	0.1	100	24	26		1	0	0	1	0	0	0	0.448276	0.741379	0.931035	0.827586	0.706897	0.793103	0.689655	0.948276	0.844828	0.724138	0.775862	0.896552	0.775862	0.844828	0.931035	0.465517	0.741379	0.775862	0.844828	0.758621	0.827586	0.827586	0.534483	0.896552
22	25	Session 1	27	white	pharmaceutical science	Undergraduate	4	0	Moderate	christian	iran	No	6	0.1	100	24	26		1	0	0	1	0	0	0	0.448276	0.741379	0.931035	0.827586	0.706897	0.793103	0.689655	0.948276	0.844828	0.724138	0.775862	0.896552	0.775862	0.844828	0.931035	0.465517	0.741379	0.775862	0.844828	0.758621	0.827586	0.827586	0.534483	0.896552
22	26	Session 1	27	white	pharmaceutical science	Undergraduate	4	0	Moderate	christian	iran	No	6	0.1	100	24	26		1	0	0	1	0	0	0	0.448276	0.741379	0.931035	0.827586	0.706897	0.793103	0.689655	0.948276	0.844828	0.724138	0.775862	0.896552	0.775862	0.844828	0.931035	0.465517	0.741379	0.775862	0.844828	0.758621	0.827586	0.827586	0.534483	0.896552
22	27	Session 1	27	white	pharmaceutical science	Undergraduate	4	0	Moderate	christian	iran	No	6	0.1	100	24	26		1	0	0	1	0	0	0	0.448276	0.741379	0.931035	0.827586	0.706897	0.793103	0.689655	0.948276	0.844828	0.724138	0.775862	0.896552	0.775862	0.844828	0.931035	0.465517	0.741379	0.775862	0.844828	0.758621	0.827586	0.827586	0.534483	0.896552
22	28	Session 1	27	white	pharmaceutical science	Undergraduate	4	0	Moderate	christian	iran	No	6	0.1	100	24	26		1	0	0	1	0	0	0	0.448276	0.741379	0.931035	0.827586	0.706897	0.793103	0.689655	0.948276	0.844828	0.724138	0.775862	0.896552	0.775862	0.844828	0.931035	0.465517	0.741379	0.775862	0.844828	0.758621	0.827586	0.827586	0.534483	0.896552
22	29	Session 1	27	white	pharmaceutical science	Undergraduate	4	0	Moderate	christian	iran	No	6	0.1	100	24	26		1	0	0	1	0	0	0	0.448276	0.741379	0.931035	0.827586	0.706897	0.793103	0.689655	0.948276	0.844828	0.724138	0.775862	0.896552	0.775862	0.844828	0.931035	0.465517	0.741379	0.775862	0.844828	0.758621	0.827586	0.827586	0.534483	0.896552
22	30	Session 1	27	white	pharmaceutical science	Undergraduate	4	0	Moderate	christian	iran	No	6	0.1	100	24	26		1	0	0	1	0	0	0	0.448276	0.741379	0.931035	0.827586	0.706897	0.793103	0.689655	0.948276	0.844828	0.724138	0.775862	0.896552	0.775862	0.844828	0.931035	0.465517	0.741379	0.775862	0.844828	0.758621	0.827586	0.827586	0.534483	0.896552
22	31	Session 1	27	white	pharmaceutical science	Undergraduate	4	0	Moderate	christian	iran	No	6	0.1	100	24	26		1	0	0	1	0	0	0	0.448276	0.741379	0.931035	0.827586	0.706897	0.793103	0.689655	0.948276	0.844828	0.724138	0.775862	0.896552	0.775862	0.844828	0.931035	0.465517	0.741379	0.775862	0.844828	0.758621	0.827586	0.827586	0.534483	0.896552
22	32	Session 1	27	white	pharmaceutical science	Undergraduate	4	0	Moderate	christian	iran	No	6	0.1	100	24	26		1	0	0	1	0	0	0	0.448276	0.741379	0.931035	0.827586	0.706897	0.793103	0.689655	0.948276	0.844828	0.724138	0.775862	0.896552	0.775862	0.844828	0.931035	0.465517	0.741379	0.775862	0.844828	0.758621	0.827586	0.827586	0.534483	0.896552
22	33	Session 1	27	white	pharmaceutical science	Undergraduate	4	0	Moderate	christian	iran	No	6	0.1	100	24	26		1	0	0	1	0	0	0	0.448276	0.741379	0.931035	0.827586	0.706897	0.793103	0.689655	0.948276	0.844828	0.724138	0.775862	0.896552	0.775862	0.844828	0.931035	0.465517	0.741379	0.775862	0.844828	0.758621	0.827586	0.827586	0.534483	0.896552
22	34	Session 1	27	white	pharmaceutical science	Undergraduate	4	0	Moderate	christian	iran	No	6	0.1	100	24	26		1	0	0	1	0	0	0	0.448276	0.741379	0.931035	0.827586	0.706897	0.793103	0.689655	0.948276	0.844828	0.724138	0.775862	0.896552	0.775862	0.844828	0.931035	0.465517	0.741379	0.775862	0.844828	0.758621	0.827586	0.827586	0.534483	0.896552
22	35	Session 1	27	white	pharmaceutical science	Undergraduate	4	0	Moderate	christian	iran	No	6	0.1	100	24	26		1	0	0	1	0	0	0	0.448276	0.741379	0.931035	0.827586	0.706897	0.793103	0.689655	0.948276	0.844828	0.724138	0.775862	0.896552	0.775862	0.844828	0.931035	0.465517	0.741379	0.775862	0.844828	0.758621	0.827586	0.827586	0.534483	0.896552
22	36	Session 1	27	white	pharmaceutical science	Undergraduate	4	0	Moderate	christian	iran	No	6	0.1	100	24	26		1	0	0	1	0	0	0	0.448276	0.741379	0.931035	0.827586	0.706897	0.793103	0.689655	0.948276	0.844828	0.724138	0.775862	0.896552	0.775862	0.844828	0.931035	0.465517	0.741379	0.775862	0.844828	0.758621	0.827586	0.827586	0.534483	0.896552
23	1	Session 1	21	Mexican-American	Anthropology & Spanish	Undergraduate	0	0	Moderate	None	U.S.	No	20	0.1	100	24	22		1	0	0	1	0	0	0	0.448276	0.741379	0.931035	0.827586	0.706897	0.793103	0.689655	0.948276	0.844828	0.724138	0.775862	0.896552	0.775862	0.844828	0.931035	0.465517	0.741379	0.775862	0.844828	0.758621	0.827586	0.827586	0.534483	0.896552
23	2	Session 1	21	Mexican-American	Anthropology & Spanish	Undergraduate	0	0	Moderate	None	U.S.	No	20	0.1	100	24	22		1	0	0	1	0	0	0	0.448276	0.741379	0.931035	0.827586	0.706897	0.793103	0.689655	0.948276	0.844828	0.724138	0.775862	0.896552	0.775862	0.844828	0.931035	0.465517	0.741379	0.775862	0.844828	0.758621	0.827586	0.827586	0.534483	0.896552
23	3	Session 1	21	Mexican-American	Anthropology & Spanish	Undergraduate	0	0	Moderate	None	U.S.	No	20	0.1	100	24	22		1	0	0	1	0	0	0	0.448276	0.741379	0.931035	0.827586	0.706897	0.793103	0.689655	0.948276	0.844828	0.724138	0.775862	0.896552	0.775862	0.844828	0.931035	0.465517	0.741379	0.775862	0.844828	0.758621	0.827586	0.827586	0.534483	0.896552
23	4	Session 1	21	Mexican-American	Anthropology & Spanish	Undergraduate	0	0	Moderate	None	U.S.	No	20	0.1	100	24	22		1	0	0	1	0	0	0	0.448276	0.741379	0.931035	0.827586	0.706897	0.793103	0.689655	0.948276	0.844828	0.724138	0.775862	0.896552	0.775862	0.844828	0.931035	0.465517	0.741379	0.775862	0.844828	0.758621	0.827586	0.827586	0.534483	0.896552
23	5	Session 1	21	Mexican-American	Anthropology & Spanish	Undergraduate	0	0	Moderate	None	U.S.	No	20	0.1	100	24	22		1	0	0	1	0	0	0	0.448276	0.741379	0.931035	0.827586	0.706897	0.793103	0.689655	0.948276	0.844828	0.724138	0.775862	0.896552	0.775862	0.844828	0.931035	0.465517	0.741379	0.775862	0.844828	0.758621	0.827586	0.827586	0.534483	0.896552
23	6	Session 1	21	Mexican-American	Anthropology & Spanish	Undergraduate	0	0	Moderate	None	U.S.	No	20	0.1	100	24	22		1	0	0	1	0	0	0	0.448276	0.741379	0.931035	0.827586	0.706897	0.793103	0.689655	0.948276	0.844828	0.724138	0.775862	0.896552	0.775862	0.844828	0.931035	0.465517	0.741379	0.775862	0.844828	0.758621	0.827586	0.827586	0.534483	0.896552
23	7	Session 1	21	Mexican-American	Anthropology & Spanish	Undergraduate	0	0	Moderate	None	U.S.	No	20	0.1	100	24	22		1	0	0	1	0	0	0	0.448276	0.741379	0.931035	0.827586	0.706897	0.793103	0.689655	0.948276	0.844828	0.724138	0.775862	0.896552	0.775862	0.844828	0.931035	0.465517	0.741379	0.775862	0.844828	0.758621	0.827586	0.827586	0.534483	0.896552
23	8	Session 1	21	Mexican-American	Anthropology & Spanish	Undergraduate	0	0	Moderate	None	U.S.	No	20	0.1	100	24	22		1	0	0	1	0	0	0	0.448276	0.741379	0.931035	0.827586	0.706897	0.793103	0.689655	0.948276	0.844828	0.724138	0.775862	0.896552	0.775862	0.844828	0.931035	0.465517	0.741379	0.775862	0.844828	0.758621	0.827586	0.827586	0.534483	0.896552
23	9	Session 1	21	Mexican-American	Anthropology & Spanish	Undergraduate	0	0	Moderate	None	U.S.	No	20	0.1	100	24	22		1	0	0	1	0	0	0	0.448276	0.741379	0.931035	0.827586	0.706897	0.793103	0.689655	0.948276	0.844828	0.724138	0.775862	0.896552	0.775862	0.844828	0.931035	0.465517	0.741379	0.775862	0.844828	0.758621	0.827586	0.827586	0.534483	0.896552
23	10	Session 1	21	Mexican-American	Anthropology & Spanish	Undergraduate	0	0	Moderate	None	U.S.	No	20	0.1	100	24	22		1	0	0	1	0	0	0	0.448276	0.741379	0.931035	0.827586	0.706897	0.793103	0.689655	0.948276	0.844828	0.724138	0.775862	0.896552	0.775862	0.844828	0.931035	0.465517	0.741379	0.775862	0.844828	0.758621	0.827586	0.827586	0.534483	0.896552
23	11	Session 1	21	Mexican-American	Anthropology & Spanish	Undergraduate	0	0	Moderate	None	U.S.	No	20	0.1	100	24	22		1	0	0	1	0	0	0	0.448276	0.741379	0.931035	0.827586	0.706897	0.793103	0.689655	0.948276	0.844828	0.724138	0.775862	0.896552	0.775862	0.844828	0.931035	0.465517	0.741379	0.775862	0.844828	0.758621	0.827586	0.827586	0.534483	0.896552
23	12	Session 1	21	Mexican-American	Anthropology & Spanish	Undergraduate	0	0	Moderate	None	U.S.	No	20	0.1	100	24	22		1	0	0	1	0	0	0	0.448276	0.741379	0.931035	0.827586	0.706897	0.793103	0.689655	0.948276	0.844828	0.724138	0.775862	0.896552	0.775862	0.844828	0.931035	0.465517	0.741379	0.775862	0.844828	0.758621	0.827586	0.827586	0.534483	0.896552
23	13	Session 1	21	Mexican-American	Anthropology & Spanish	Undergraduate	0	0	Moderate	None	U.S.	No	20	0.1	100	24	22		1	0	0	1	0	0	0	0.448276	0.741379	0.931035	0.827586	0.706897	0.793103	0.689655	0.948276	0.844828	0.724138	0.775862	0.896552	0.775862	0.844828	0.931035	0.465517	0.741379	0.775862	0.844828	0.758621	0.827586	0.827586	0.534483	0.896552
23	14	Session 1	21	Mexican-American	Anthropology & Spanish	Undergraduate	0	0	Moderate	None	U.S.	No	20	0.1	100	24	22		1	0	0	1	0	0	0	0.448276	0.741379	0.931035	0.827586	0.706897	0.793103	0.689655	0.948276	0.844828	0.724138	0.775862	0.896552	0.775862	0.844828	0.931035	0.465517	0.741379	0.775862	0.844828	0.758621	0.827586	0.827586	0.534483	0.896552
23	15	Session 1	21	Mexican-American	Anthropology & Spanish	Undergraduate	0	0	Moderate	None	U.S.	No	20	0.1	100	24	22		1	0	0	1	0	0	0	0.448276	0.741379	0.931035	0.827586	0.706897	0.793103	0.689655	0.948276	0.844828	0.724138	0.775862	0.896552	0.775862	0.844828	0.931035	0.465517	0.741379	0.775862	0.844828	0.758621	0.827586	0.827586	0.534483	0.896552
23	16	Session 1	21	Mexican-American	Anthropology & Spanish	Undergraduate	0	0	Moderate	None	U.S.	No	20	0.1	100	24	22		1	0	0	1	0	0	0	0.448276	0.741379	0.931035	0.827586	0.706897	0.793103	0.689655	0.948276	0.844828	0.724138	0.775862	0.896552	0.775862	0.844828	0.931035	0.465517	0.741379	0.775862	0.844828	0.758621	0.827586	0.827586	0.534483	0.896552
23	17	Session 1	21	Mexican-American	Anthropology & Spanish	Undergraduate	0	0	Moderate	None	U.S.	No	20	0.1	100	24	22		1	0	0	1	0	0	0	0.448276	0.741379	0.931035	0.827586	0.706897	0.793103	0.689655	0.948276	0.844828	0.724138	0.775862	0.896552	0.775862	0.844828	0.931035	0.465517	0.741379	0.775862	0.844828	0.758621	0.827586	0.827586	0.534483	0.896552
23	18	Session 1	21	Mexican-American	Anthropology & Spanish	Undergraduate	0	0	Moderate	None	U.S.	No	20	0.1	100	24	22		1	0	0	1	0	0	0	0.448276	0.741379	0.931035	0.827586	0.706897	0.793103	0.689655	0.948276	0.844828	0.724138	0.775862	0.896552	0.775862	0.844828	0.931035	0.465517	0.741379	0.775862	0.844828	0.758621	0.827586	0.827586	0.534483	0.896552
23	19	Session 1	21	Mexican-American	Anthropology & Spanish	Undergraduate	0	0	Moderate	None	U.S.	No	20	0.1	100	24	22		1	0	0	1	0	0	0	0.448276	0.741379	0.931035	0.827586	0.706897	0.793103	0.689655	0.948276	0.844828	0.724138	0.775862	0.896552	0.775862	0.844828	0.931035	0.465517	0.741379	0.775862	0.844828	0.758621	0.827586	0.827586	0.534483	0.896552
23	20	Session 1	21	Mexican-American	Anthropology & Spanish	Undergraduate	0	0	Moderate	None	U.S.	No	20	0.1	100	24	22		1	0	0	1	0	0	0	0.448276	0.741379	0.931035	0.827586	0.706897	0.793103	0.689655	0.948276	0.844828	0.724138	0.775862	0.896552	0.775862	0.844828	0.931035	0.465517	0.741379	0.775862	0.844828	0.758621	0.827586	0.827586	0.534483	0.896552
23	21	Session 1	21	Mexican-American	Anthropology & Spanish	Undergraduate	0	0	Moderate	None	U.S.	No	20	0.1	100	24	22		1	0	0	1	0	0	0	0.448276	0.741379	0.931035	0.827586	0.706897	0.793103	0.689655	0.948276	0.844828	0.724138	0.775862	0.896552	0.775862	0.844828	0.931035	0.465517	0.741379	0.775862	0.844828	0.758621	0.827586	0.827586	0.534483	0.896552
23	22	Session 1	21	Mexican-American	Anthropology & Spanish	Undergraduate	0	0	Moderate	None	U.S.	No	20	0.1	100	24	22		1	0	0	1	0	0	0	0.448276	0.741379	0.931035	0.827586	0.706897	0.793103	0.689655	0.948276	0.844828	0.724138	0.775862	0.896552	0.775862	0.844828	0.931035	0.465517	0.741379	0.775862	0.844828	0.758621	0.827586	0.827586	0.534483	0.896552
23	23	Session 1	21	Mexican-American	Anthropology & Spanish	Undergraduate	0	0	Moderate	None	U.S.	No	20	0.1	100	24	22		1	0	0	1	0	0	0	0.448276	0.741379	0.931035	0.827586	0.706897	0.793103	0.689655	0.948276	0.844828	0.724138	0.775862	0.896552	0.775862	0.844828	0.931035	0.465517	0.741379	0.775862	0.844828	0.758621	0.827586	0.827586	0.534483	0.896552
23	24	Session 1	21	Mexican-American	Anthropology & Spanish	Undergraduate	0	0	Moderate	None	U.S.	No	20	0.1	100	24	22		1	0	0	1	0	0	0	0.448276	0.741379	0.931035	0.827586	0.706897	0.793103	0.689655	0.948276	0.844828	0.724138	0.775862	0.896552	0.775862	0.844828	0.931035	0.465517	0.741379	0.775862	0.844828	0.758621	0.827586	0.827586	0.534483	0.896552
23	25	Session 1	21	Mexican-American	Anthropology & Spanish	Undergraduate	0	0	Moderate	None	U.S.	No	20	0.1	100	24	22		1	0	0	1	0	0	0	0.448276	0.741379	0.931035	0.827586	0.706897	0.793103	0.689655	0.948276	0.844828	0.724138	0.775862	0.896552	0.775862	0.844828	0.931035	0.465517	0.741379	0.775862	0.844828	0.758621	0.827586	0.827586	0.534483	0.896552
23	26	Session 1	21	Mexican-American	Anthropology & Spanish	Undergraduate	0	0	Moderate	None	U.S.	No	20	0.1	100	24	22		1	0	0	1	0	0	0	0.448276	0.741379	0.931035	0.827586	0.706897	0.793103	0.689655	0.948276	0.844828	0.724138	0.775862	0.896552	0.775862	0.844828	0.931035	0.465517	0.741379	0.775862	0.844828	0.758621	0.827586	0.827586	0.534483	0.896552
23	27	Session 1	21	Mexican-American	Anthropology & Spanish	Undergraduate	0	0	Moderate	None	U.S.	No	20	0.1	100	24	22		1	0	0	1	0	0	0	0.448276	0.741379	0.931035	0.827586	0.706897	0.793103	0.689655	0.948276	0.844828	0.724138	0.775862	0.896552	0.775862	0.844828	0.931035	0.465517	0.741379	0.775862	0.844828	0.758621	0.827586	0.827586	0.534483	0.896552
23	28	Session 1	21	Mexican-American	Anthropology & Spanish	Undergraduate	0	0	Moderate	None	U.S.	No	20	0.1	100	24	22		1	0	0	1	0	0	0	0.448276	0.741379	0.931035	0.827586	0.706897	0.793103	0.689655	0.948276	0.844828	0.724138	0.775862	0.896552	0.775862	0.844828	0.931035	0.465517	0.741379	0.775862	0.844828	0.758621	0.827586	0.827586	0.534483	0.896552
23	29	Session 1	21	Mexican-American	Anthropology & Spanish	Undergraduate	0	0	Moderate	None	U.S.	No	20	0.1	100	24	22		1	0	0	1	0	0	0	0.448276	0.741379	0.931035	0.827586	0.706897	0.793103	0.689655	0.948276	0.844828	0.724138	0.775862	0.896552	0.775862	0.844828	0.931035	0.465517	0.741379	0.775862	0.844828	0.758621	0.827586	0.827586	0.534483	0.896552
23	30	Session 1	21	Mexican-American	Anthropology & Spanish	Undergraduate	0	0	Moderate	None	U.S.	No	20	0.1	100	24	22		1	0	0	1	0	0	0	0.448276	0.741379	0.931035	0.827586	0.706897	0.793103	0.689655	0.948276	0.844828	0.724138	0.775862	0.896552	0.775862	0.844828	0.931035	0.465517	0.741379	0.775862	0.844828	0.758621	0.827586	0.827586	0.534483	0.896552
23	31	Session 1	21	Mexican-American	Anthropology & Spanish	Undergraduate	0	0	Moderate	None	U.S.	No	20	0.1	100	24	22		1	0	0	1	0	0	0	0.448276	0.741379	0.931035	0.827586	0.706897	0.793103	0.689655	0.948276	0.844828	0.724138	0.775862	0.896552	0.775862	0.844828	0.931035	0.465517	0.741379	0.775862	0.844828	0.758621	0.827586	0.827586	0.534483	0.896552
23	32	Session 1	21	Mexican-American	Anthropology & Spanish	Undergraduate	0	0	Moderate	None	U.S.	No	20	0.1	100	24	22		1	0	0	1	0	0	0	0.448276	0.741379	0.931035	0.827586	0.706897	0.793103	0.689655	0.948276	0.844828	0.724138	0.775862	0.896552	0.775862	0.844828	0.931035	0.465517	0.741379	0.775862	0.844828	0.758621	0.827586	0.827586	0.534483	0.896552
23	33	Session 1	21	Mexican-American	Anthropology & Spanish	Undergraduate	0	0	Moderate	None	U.S.	No	20	0.1	100	24	22		1	0	0	1	0	0	0	0.448276	0.741379	0.931035	0.827586	0.706897	0.793103	0.689655	0.948276	0.844828	0.724138	0.775862	0.896552	0.775862	0.844828	0.931035	0.465517	0.741379	0.775862	0.844828	0.758621	0.827586	0.827586	0.534483	0.896552
23	34	Session 1	21	Mexican-American	Anthropology & Spanish	Undergraduate	0	0	Moderate	None	U.S.	No	20	0.1	100	24	22		1	0	0	1	0	0	0	0.448276	0.741379	0.931035	0.827586	0.706897	0.793103	0.689655	0.948276	0.844828	0.724138	0.775862	0.896552	0.775862	0.844828	0.931035	0.465517	0.741379	0.775862	0.844828	0.758621	0.827586	0.827586	0.534483	0.896552
23	35	Session 1	21	Mexican-American	Anthropology & Spanish	Undergraduate	0	0	Moderate	None	U.S.	No	20	0.1	100	24	22		1	0	0	1	0	0	0	0.448276	0.741379	0.931035	0.827586	0.706897	0.793103	0.689655	0.948276	0.844828	0.724138	0.775862	0.896552	0.775862	0.844828	0.931035	0.465517	0.741379	0.775862	0.844828	0.758621	0.827586	0.827586	0.534483	0.896552
23	36	Session 1	21	Mexican-American	Anthropology & Spanish	Undergraduate	0	0	Moderate	None	U.S.	No	20	0.1	100	24	22		1	0	0	1	0	0	0	0.448276	0.741379	0.931035	0.827586	0.706897	0.793103	0.689655	0.948276	0.844828	0.724138	0.775862	0.896552	0.775862	0.844828	0.931035	0.465517	0.741379	0.775862	0.844828	0.758621	0.827586	0.827586	0.534483	0.896552
24	1	Session 1	19	vietnamese	mechanical engineering	Undergraduate	1	0	Conservative	atheist	vietnam	No	5	0.1	100	24	26		1	0	0	1	0	0	0	0.448276	0.741379	0.931035	0.827586	0.706897	0.793103	0.689655	0.948276	0.844828	0.724138	0.775862	0.896552	0.775862	0.844828	0.931035	0.465517	0.741379	0.775862	0.844828	0.758621	0.827586	0.827586	0.534483	0.896552
24	2	Session 1	19	vietnamese	mechanical engineering	Undergraduate	1	0	Conservative	atheist	vietnam	No	5	0.1	100	24	26		1	0	0	1	0	0	0	0.448276	0.741379	0.931035	0.827586	0.706897	0.793103	0.689655	0.948276	0.844828	0.724138	0.775862	0.896552	0.775862	0.844828	0.931035	0.465517	0.741379	0.775862	0.844828	0.758621	0.827586	0.827586	0.534483	0.896552
24	3	Session 1	19	vietnamese	mechanical engineering	Undergraduate	1	0	Conservative	atheist	vietnam	No	5	0.1	100	24	26		1	0	0	1	0	0	0	0.448276	0.741379	0.931035	0.827586	0.706897	0.793103	0.689655	0.948276	0.844828	0.724138	0.775862	0.896552	0.775862	0.844828	0.931035	0.465517	0.741379	0.775862	0.844828	0.758621	0.827586	0.827586	0.534483	0.896552
24	4	Session 1	19	vietnamese	mechanical engineering	Undergraduate	1	0	Conservative	atheist	vietnam	No	5	0.1	100	24	26		1	0	0	1	0	0	0	0.448276	0.741379	0.931035	0.827586	0.706897	0.793103	0.689655	0.948276	0.844828	0.724138	0.775862	0.896552	0.775862	0.844828	0.931035	0.465517	0.741379	0.775862	0.844828	0.758621	0.827586	0.827586	0.534483	0.896552
24	5	Session 1	19	vietnamese	mechanical engineering	Undergraduate	1	0	Conservative	atheist	vietnam	No	5	0.1	100	24	26		1	0	0	1	0	0	0	0.448276	0.741379	0.931035	0.827586	0.706897	0.793103	0.689655	0.948276	0.844828	0.724138	0.775862	0.896552	0.775862	0.844828	0.931035	0.465517	0.741379	0.775862	0.844828	0.758621	0.827586	0.827586	0.534483	0.896552
24	6	Session 1	19	vietnamese	mechanical engineering	Undergraduate	1	0	Conservative	atheist	vietnam	No	5	0.1	100	24	26		1	0	0	1	0	0	0	0.448276	0.741379	0.931035	0.827586	0.706897	0.793103	0.689655	0.948276	0.844828	0.724138	0.775862	0.896552	0.775862	0.844828	0.931035	0.465517	0.741379	0.775862	0.844828	0.758621	0.827586	0.827586	0.534483	0.896552
24	7	Session 1	19	vietnamese	mechanical engineering	Undergraduate	1	0	Conservative	atheist	vietnam	No	5	0.1	100	24	26		1	0	0	1	0	0	0	0.448276	0.741379	0.931035	0.827586	0.706897	0.793103	0.689655	0.948276	0.844828	0.724138	0.775862	0.896552	0.775862	0.844828	0.931035	0.465517	0.741379	0.775862	0.844828	0.758621	0.827586	0.827586	0.534483	0.896552
24	8	Session 1	19	vietnamese	mechanical engineering	Undergraduate	1	0	Conservative	atheist	vietnam	No	5	0.1	100	24	26		1	0	0	1	0	0	0	0.448276	0.741379	0.931035	0.827586	0.706897	0.793103	0.689655	0.948276	0.844828	0.724138	0.775862	0.896552	0.775862	0.844828	0.931035	0.465517	0.741379	0.775862	0.844828	0.758621	0.827586	0.827586	0.534483	0.896552
24	9	Session 1	19	vietnamese	mechanical engineering	Undergraduate	1	0	Conservative	atheist	vietnam	No	5	0.1	100	24	26		1	0	0	1	0	0	0	0.448276	0.741379	0.931035	0.827586	0.706897	0.793103	0.689655	0.948276	0.844828	0.724138	0.775862	0.896552	0.775862	0.844828	0.931035	0.465517	0.741379	0.775862	0.844828	0.758621	0.827586	0.827586	0.534483	0.896552
24	10	Session 1	19	vietnamese	mechanical engineering	Undergraduate	1	0	Conservative	atheist	vietnam	No	5	0.1	100	24	26		1	0	0	1	0	0	0	0.448276	0.741379	0.931035	0.827586	0.706897	0.793103	0.689655	0.948276	0.844828	0.724138	0.775862	0.896552	0.775862	0.844828	0.931035	0.465517	0.741379	0.775862	0.844828	0.758621	0.827586	0.827586	0.534483	0.896552
24	11	Session 1	19	vietnamese	mechanical engineering	Undergraduate	1	0	Conservative	atheist	vietnam	No	5	0.1	100	24	26		1	0	0	1	0	0	0	0.448276	0.741379	0.931035	0.827586	0.706897	0.793103	0.689655	0.948276	0.844828	0.724138	0.775862	0.896552	0.775862	0.844828	0.931035	0.465517	0.741379	0.775862	0.844828	0.758621	0.827586	0.827586	0.534483	0.896552
24	12	Session 1	19	vietnamese	mechanical engineering	Undergraduate	1	0	Conservative	atheist	vietnam	No	5	0.1	100	24	26		1	0	0	1	0	0	0	0.448276	0.741379	0.931035	0.827586	0.706897	0.793103	0.689655	0.948276	0.844828	0.724138	0.775862	0.896552	0.775862	0.844828	0.931035	0.465517	0.741379	0.775862	0.844828	0.758621	0.827586	0.827586	0.534483	0.896552
24	13	Session 1	19	vietnamese	mechanical engineering	Undergraduate	1	0	Conservative	atheist	vietnam	No	5	0.1	100	24	26		1	0	0	1	0	0	0	0.448276	0.741379	0.931035	0.827586	0.706897	0.793103	0.689655	0.948276	0.844828	0.724138	0.775862	0.896552	0.775862	0.844828	0.931035	0.465517	0.741379	0.775862	0.844828	0.758621	0.827586	0.827586	0.534483	0.896552
24	14	Session 1	19	vietnamese	mechanical engineering	Undergraduate	1	0	Conservative	atheist	vietnam	No	5	0.1	100	24	26		1	0	0	1	0	0	0	0.448276	0.741379	0.931035	0.827586	0.706897	0.793103	0.689655	0.948276	0.844828	0.724138	0.775862	0.896552	0.775862	0.844828	0.931035	0.465517	0.741379	0.775862	0.844828	0.758621	0.827586	0.827586	0.534483	0.896552
24	15	Session 1	19	vietnamese	mechanical engineering	Undergraduate	1	0	Conservative	atheist	vietnam	No	5	0.1	100	24	26		1	0	0	1	0	0	0	0.448276	0.741379	0.931035	0.827586	0.706897	0.793103	0.689655	0.948276	0.844828	0.724138	0.775862	0.896552	0.775862	0.844828	0.931035	0.465517	0.741379	0.775862	0.844828	0.758621	0.827586	0.827586	0.534483	0.896552
24	16	Session 1	19	vietnamese	mechanical engineering	Undergraduate	1	0	Conservative	atheist	vietnam	No	5	0.1	100	24	26		1	0	0	1	0	0	0	0.448276	0.741379	0.931035	0.827586	0.706897	0.793103	0.689655	0.948276	0.844828	0.724138	0.775862	0.896552	0.775862	0.844828	0.931035	0.465517	0.741379	0.775862	0.844828	0.758621	0.827586	0.827586	0.534483	0.896552
24	17	Session 1	19	vietnamese	mechanical engineering	Undergraduate	1	0	Conservative	atheist	vietnam	No	5	0.1	100	24	26		1	0	0	1	0	0	0	0.448276	0.741379	0.931035	0.827586	0.706897	0.793103	0.689655	0.948276	0.844828	0.724138	0.775862	0.896552	0.775862	0.844828	0.931035	0.465517	0.741379	0.775862	0.844828	0.758621	0.827586	0.827586	0.534483	0.896552
24	18	Session 1	19	vietnamese	mechanical engineering	Undergraduate	1	0	Conservative	atheist	vietnam	No	5	0.1	100	24	26		1	0	0	1	0	0	0	0.448276	0.741379	0.931035	0.827586	0.706897	0.793103	0.689655	0.948276	0.844828	0.724138	0.775862	0.896552	0.775862	0.844828	0.931035	0.465517	0.741379	0.775862	0.844828	0.758621	0.827586	0.827586	0.534483	0.896552
24	19	Session 1	19	vietnamese	mechanical engineering	Undergraduate	1	0	Conservative	atheist	vietnam	No	5	0.1	100	24	26		1	0	0	1	0	0	0	0.448276	0.741379	0.931035	0.827586	0.706897	0.793103	0.689655	0.948276	0.844828	0.724138	0.775862	0.896552	0.775862	0.844828	0.931035	0.465517	0.741379	0.775862	0.844828	0.758621	0.827586	0.827586	0.534483	0.896552
24	20	Session 1	19	vietnamese	mechanical engineering	Undergraduate	1	0	Conservative	atheist	vietnam	No	5	0.1	100	24	26		1	0	0	1	0	0	0	0.448276	0.741379	0.931035	0.827586	0.706897	0.793103	0.689655	0.948276	0.844828	0.724138	0.775862	0.896552	0.775862	0.844828	0.931035	0.465517	0.741379	0.775862	0.844828	0.758621	0.827586	0.827586	0.534483	0.896552
24	21	Session 1	19	vietnamese	mechanical engineering	Undergraduate	1	0	Conservative	atheist	vietnam	No	5	0.1	100	24	26		1	0	0	1	0	0	0	0.448276	0.741379	0.931035	0.827586	0.706897	0.793103	0.689655	0.948276	0.844828	0.724138	0.775862	0.896552	0.775862	0.844828	0.931035	0.465517	0.741379	0.775862	0.844828	0.758621	0.827586	0.827586	0.534483	0.896552
24	22	Session 1	19	vietnamese	mechanical engineering	Undergraduate	1	0	Conservative	atheist	vietnam	No	5	0.1	100	24	26		1	0	0	1	0	0	0	0.448276	0.741379	0.931035	0.827586	0.706897	0.793103	0.689655	0.948276	0.844828	0.724138	0.775862	0.896552	0.775862	0.844828	0.931035	0.465517	0.741379	0.775862	0.844828	0.758621	0.827586	0.827586	0.534483	0.896552
24	23	Session 1	19	vietnamese	mechanical engineering	Undergraduate	1	0	Conservative	atheist	vietnam	No	5	0.1	100	24	26		1	0	0	1	0	0	0	0.448276	0.741379	0.931035	0.827586	0.706897	0.793103	0.689655	0.948276	0.844828	0.724138	0.775862	0.896552	0.775862	0.844828	0.931035	0.465517	0.741379	0.775862	0.844828	0.758621	0.827586	0.827586	0.534483	0.896552
24	24	Session 1	19	vietnamese	mechanical engineering	Undergraduate	1	0	Conservative	atheist	vietnam	No	5	0.1	100	24	26		1	0	0	1	0	0	0	0.448276	0.741379	0.931035	0.827586	0.706897	0.793103	0.689655	0.948276	0.844828	0.724138	0.775862	0.896552	0.775862	0.844828	0.931035	0.465517	0.741379	0.775862	0.844828	0.758621	0.827586	0.827586	0.534483	0.896552
24	25	Session 1	19	vietnamese	mechanical engineering	Undergraduate	1	0	Conservative	atheist	vietnam	No	5	0.1	100	24	26		1	0	0	1	0	0	0	0.448276	0.741379	0.931035	0.827586	0.706897	0.793103	0.689655	0.948276	0.844828	0.724138	0.775862	0.896552	0.775862	0.844828	0.931035	0.465517	0.741379	0.775862	0.844828	0.758621	0.827586	0.827586	0.534483	0.896552
24	26	Session 1	19	vietnamese	mechanical engineering	Undergraduate	1	0	Conservative	atheist	vietnam	No	5	0.1	100	24	26		1	0	0	1	0	0	0	0.448276	0.741379	0.931035	0.827586	0.706897	0.793103	0.689655	0.948276	0.844828	0.724138	0.775862	0.896552	0.775862	0.844828	0.931035	0.465517	0.741379	0.775862	0.844828	0.758621	0.827586	0.827586	0.534483	0.896552
24	27	Session 1	19	vietnamese	mechanical engineering	Undergraduate	1	0	Conservative	atheist	vietnam	No	5	0.1	100	24	26		1	0	0	1	0	0	0	0.448276	0.741379	0.931035	0.827586	0.706897	0.793103	0.689655	0.948276	0.844828	0.724138	0.775862	0.896552	0.775862	0.844828	0.931035	0.465517	0.741379	0.775862	0.844828	0.758621	0.827586	0.827586	0.534483	0.896552
24	28	Session 1	19	vietnamese	mechanical engineering	Undergraduate	1	0	Conservative	atheist	vietnam	No	5	0.1	100	24	26		1	0	0	1	0	0	0	0.448276	0.741379	0.931035	0.827586	0.706897	0.793103	0.689655	0.948276	0.844828	0.724138	0.775862	0.896552	0.775862	0.844828	0.931035	0.465517	0.741379	0.775862	0.844828	0.758621	0.827586	0.827586	0.534483	0.896552
24	29	Session 1	19	vietnamese	mechanical engineering	Undergraduate	1	0	Conservative	atheist	vietnam	No	5	0.1	100	24	26		1	0	0	1	0	0	0	0.448276	0.741379	0.931035	0.827586	0.706897	0.793103	0.689655	0.948276	0.844828	0.724138	0.775862	0.896552	0.775862	0.844828	0.931035	0.465517	0.741379	0.775862	0.844828	0.758621	0.827586	0.827586	0.534483	0.896552
24	30	Session 1	19	vietnamese	mechanical engineering	Undergraduate	1	0	Conservative	atheist	vietnam	No	5	0.1	100	24	26		1	0	0	1	0	0	0	0.448276	0.741379	0.931035	0.827586	0.706897	0.793103	0.689655	0.948276	0.844828	0.724138	0.775862	0.896552	0.775862	0.844828	0.931035	0.465517	0.741379	0.775862	0.844828	0.758621	0.827586	0.827586	0.534483	0.896552
24	31	Session 1	19	vietnamese	mechanical engineering	Undergraduate	1	0	Conservative	atheist	vietnam	No	5	0.1	100	24	26		1	0	0	1	0	0	0	0.448276	0.741379	0.931035	0.827586	0.706897	0.793103	0.689655	0.948276	0.844828	0.724138	0.775862	0.896552	0.775862	0.844828	0.931035	0.465517	0.741379	0.775862	0.844828	0.758621	0.827586	0.827586	0.534483	0.896552
24	32	Session 1	19	vietnamese	mechanical engineering	Undergraduate	1	0	Conservative	atheist	vietnam	No	5	0.1	100	24	26		1	0	0	1	0	0	0	0.448276	0.741379	0.931035	0.827586	0.706897	0.793103	0.689655	0.948276	0.844828	0.724138	0.775862	0.896552	0.775862	0.844828	0.931035	0.465517	0.741379	0.775862	0.844828	0.758621	0.827586	0.827586	0.534483	0.896552
24	33	Session 1	19	vietnamese	mechanical engineering	Undergraduate	1	0	Conservative	atheist	vietnam	No	5	0.1	100	24	26		1	0	0	1	0	0	0	0.448276	0.741379	0.931035	0.827586	0.706897	0.793103	0.689655	0.948276	0.844828	0.724138	0.775862	0.896552	0.775862	0.844828	0.931035	0.465517	0.741379	0.775862	0.844828	0.758621	0.827586	0.827586	0.534483	0.896552
24	34	Session 1	19	vietnamese	mechanical engineering	Undergraduate	1	0	Conservative	atheist	vietnam	No	5	0.1	100	24	26		1	0	0	1	0	0	0	0.448276	0.741379	0.931035	0.827586	0.706897	0.793103	0.689655	0.948276	0.844828	0.724138	0.775862	0.896552	0.775862	0.844828	0.931035	0.465517	0.741379	0.775862	0.844828	0.758621	0.827586	0.827586	0.534483	0.896552
24	35	Session 1	19	vietnamese	mechanical engineering	Undergraduate	1	0	Conservative	atheist	vietnam	No	5	0.1	100	24	26		1	0	0	1	0	0	0	0.448276	0.741379	0.931035	0.827586	0.706897	0.793103	0.689655	0.948276	0.844828	0.724138	0.775862	0.896552	0.775862	0.844828	0.931035	0.465517	0.741379	0.775862	0.844828	0.758621	0.827586	0.827586	0.534483	0.896552
24	36	Session 1	19	vietnamese	mechanical engineering	Undergraduate	1	0	Conservative	atheist	vietnam	No	5	0.1	100	24	26		1	0	0	1	0	0	0	0.448276	0.741379	0.931035	0.827586	0.706897	0.793103	0.689655	0.948276	0.844828	0.724138	0.775862	0.896552	0.775862	0.844828	0.931035	0.465517	0.741379	0.775862	0.844828	0.758621	0.827586	0.827586	0.534483	0.896552
25	1	Session 1	21	Taiwanese	Cog Psychology	Undergraduate	1	1	Liberal	N/A	USA	Yes	21	0.1	100	24	31		1	1	0	1	0	0	0	0.448276	0.741379	0.931035	0.827586	0.706897	0.793103	0.689655	0.948276	0.844828	0.724138	0.775862	0.896552	0.775862	0.844828	0.931035	0.465517	0.741379	0.775862	0.844828	0.758621	0.827586	0.827586	0.534483	0.896552
25	2	Session 1	21	Taiwanese	Cog Psychology	Undergraduate	1	1	Liberal	N/A	USA	Yes	21	0.1	100	24	31		1	1	0	1	0	0	0	0.448276	0.741379	0.931035	0.827586	0.706897	0.793103	0.689655	0.948276	0.844828	0.724138	0.775862	0.896552	0.775862	0.844828	0.931035	0.465517	0.741379	0.775862	0.844828	0.758621	0.827586	0.827586	0.534483	0.896552
25	3	Session 1	21	Taiwanese	Cog Psychology	Undergraduate	1	1	Liberal	N/A	USA	Yes	21	0.1	100	24	31		1	1	0	1	0	0	0	0.448276	0.741379	0.931035	0.827586	0.706897	0.793103	0.689655	0.948276	0.844828	0.724138	0.775862	0.896552	0.775862	0.844828	0.931035	0.465517	0.741379	0.775862	0.844828	0.758621	0.827586	0.827586	0.534483	0.896552
25	4	Session 1	21	Taiwanese	Cog Psychology	Undergraduate	1	1	Liberal	N/A	USA	Yes	21	0.1	100	24	31		1	1	0	1	0	0	0	0.448276	0.741379	0.931035	0.827586	0.706897	0.793103	0.689655	0.948276	0.844828	0.724138	0.775862	0.896552	0.775862	0.844828	0.931035	0.465517	0.741379	0.775862	0.844828	0.758621	0.827586	0.827586	0.534483	0.896552
25	5	Session 1	21	Taiwanese	Cog Psychology	Undergraduate	1	1	Liberal	N/A	USA	Yes	21	0.1	100	24	31		1	1	0	1	0	0	0	0.448276	0.741379	0.931035	0.827586	0.706897	0.793103	0.689655	0.948276	0.844828	0.724138	0.775862	0.896552	0.775862	0.844828	0.931035	0.465517	0.741379	0.775862	0.844828	0.758621	0.827586	0.827586	0.534483	0.896552
25	6	Session 1	21	Taiwanese	Cog Psychology	Undergraduate	1	1	Liberal	N/A	USA	Yes	21	0.1	100	24	31		1	1	0	1	0	0	0	0.448276	0.741379	0.931035	0.827586	0.706897	0.793103	0.689655	0.948276	0.844828	0.724138	0.775862	0.896552	0.775862	0.844828	0.931035	0.465517	0.741379	0.775862	0.844828	0.758621	0.827586	0.827586	0.534483	0.896552
25	7	Session 1	21	Taiwanese	Cog Psychology	Undergraduate	1	1	Liberal	N/A	USA	Yes	21	0.1	100	24	31		1	1	0	1	0	0	0	0.448276	0.741379	0.931035	0.827586	0.706897	0.793103	0.689655	0.948276	0.844828	0.724138	0.775862	0.896552	0.775862	0.844828	0.931035	0.465517	0.741379	0.775862	0.844828	0.758621	0.827586	0.827586	0.534483	0.896552
25	8	Session 1	21	Taiwanese	Cog Psychology	Undergraduate	1	1	Liberal	N/A	USA	Yes	21	0.1	100	24	31		1	1	0	1	0	0	0	0.448276	0.741379	0.931035	0.827586	0.706897	0.793103	0.689655	0.948276	0.844828	0.724138	0.775862	0.896552	0.775862	0.844828	0.931035	0.465517	0.741379	0.775862	0.844828	0.758621	0.827586	0.827586	0.534483	0.896552
25	9	Session 1	21	Taiwanese	Cog Psychology	Undergraduate	1	1	Liberal	N/A	USA	Yes	21	0.1	100	24	31		1	1	0	1	0	0	0	0.448276	0.741379	0.931035	0.827586	0.706897	0.793103	0.689655	0.948276	0.844828	0.724138	0.775862	0.896552	0.775862	0.844828	0.931035	0.465517	0.741379	0.775862	0.844828	0.758621	0.827586	0.827586	0.534483	0.896552
25	10	Session 1	21	Taiwanese	Cog Psychology	Undergraduate	1	1	Liberal	N/A	USA	Yes	21	0.1	100	24	31		1	1	0	1	0	0	0	0.448276	0.741379	0.931035	0.827586	0.706897	0.793103	0.689655	0.948276	0.844828	0.724138	0.775862	0.896552	0.775862	0.844828	0.931035	0.465517	0.741379	0.775862	0.844828	0.758621	0.827586	0.827586	0.534483	0.896552
25	11	Session 1	21	Taiwanese	Cog Psychology	Undergraduate	1	1	Liberal	N/A	USA	Yes	21	0.1	100	24	31		1	1	0	1	0	0	0	0.448276	0.741379	0.931035	0.827586	0.706897	0.793103	0.689655	0.948276	0.844828	0.724138	0.775862	0.896552	0.775862	0.844828	0.931035	0.465517	0.741379	0.775862	0.844828	0.758621	0.827586	0.827586	0.534483	0.896552
25	12	Session 1	21	Taiwanese	Cog Psychology	Undergraduate	1	1	Liberal	N/A	USA	Yes	21	0.1	100	24	31		1	1	0	1	0	0	0	0.448276	0.741379	0.931035	0.827586	0.706897	0.793103	0.689655	0.948276	0.844828	0.724138	0.775862	0.896552	0.775862	0.844828	0.931035	0.465517	0.741379	0.775862	0.844828	0.758621	0.827586	0.827586	0.534483	0.896552
25	13	Session 1	21	Taiwanese	Cog Psychology	Undergraduate	1	1	Liberal	N/A	USA	Yes	21	0.1	100	24	31		1	1	0	1	0	0	0	0.448276	0.741379	0.931035	0.827586	0.706897	0.793103	0.689655	0.948276	0.844828	0.724138	0.775862	0.896552	0.775862	0.844828	0.931035	0.465517	0.741379	0.775862	0.844828	0.758621	0.827586	0.827586	0.534483	0.896552
25	14	Session 1	21	Taiwanese	Cog Psychology	Undergraduate	1	1	Liberal	N/A	USA	Yes	21	0.1	100	24	31		1	1	0	1	0	0	0	0.448276	0.741379	0.931035	0.827586	0.706897	0.793103	0.689655	0.948276	0.844828	0.724138	0.775862	0.896552	0.775862	0.844828	0.931035	0.465517	0.741379	0.775862	0.844828	0.758621	0.827586	0.827586	0.534483	0.896552
25	15	Session 1	21	Taiwanese	Cog Psychology	Undergraduate	1	1	Liberal	N/A	USA	Yes	21	0.1	100	24	31		1	1	0	1	0	0	0	0.448276	0.741379	0.931035	0.827586	0.706897	0.793103	0.689655	0.948276	0.844828	0.724138	0.775862	0.896552	0.775862	0.844828	0.931035	0.465517	0.741379	0.775862	0.844828	0.758621	0.827586	0.827586	0.534483	0.896552
25	16	Session 1	21	Taiwanese	Cog Psychology	Undergraduate	1	1	Liberal	N/A	USA	Yes	21	0.1	100	24	31		1	1	0	1	0	0	0	0.448276	0.741379	0.931035	0.827586	0.706897	0.793103	0.689655	0.948276	0.844828	0.724138	0.775862	0.896552	0.775862	0.844828	0.931035	0.465517	0.741379	0.775862	0.844828	0.758621	0.827586	0.827586	0.534483	0.896552
25	17	Session 1	21	Taiwanese	Cog Psychology	Undergraduate	1	1	Liberal	N/A	USA	Yes	21	0.1	100	24	31		1	1	0	1	0	0	0	0.448276	0.741379	0.931035	0.827586	0.706897	0.793103	0.689655	0.948276	0.844828	0.724138	0.775862	0.896552	0.775862	0.844828	0.931035	0.465517	0.741379	0.775862	0.844828	0.758621	0.827586	0.827586	0.534483	0.896552
25	18	Session 1	21	Taiwanese	Cog Psychology	Undergraduate	1	1	Liberal	N/A	USA	Yes	21	0.1	100	24	31		1	1	0	1	0	0	0	0.448276	0.741379	0.931035	0.827586	0.706897	0.793103	0.689655	0.948276	0.844828	0.724138	0.775862	0.896552	0.775862	0.844828	0.931035	0.465517	0.741379	0.775862	0.844828	0.758621	0.827586	0.827586	0.534483	0.896552
25	19	Session 1	21	Taiwanese	Cog Psychology	Undergraduate	1	1	Liberal	N/A	USA	Yes	21	0.1	100	24	31		1	1	0	1	0	0	0	0.448276	0.741379	0.931035	0.827586	0.706897	0.793103	0.689655	0.948276	0.844828	0.724138	0.775862	0.896552	0.775862	0.844828	0.931035	0.465517	0.741379	0.775862	0.844828	0.758621	0.827586	0.827586	0.534483	0.896552
25	20	Session 1	21	Taiwanese	Cog Psychology	Undergraduate	1	1	Liberal	N/A	USA	Yes	21	0.1	100	24	31		1	1	0	1	0	0	0	0.448276	0.741379	0.931035	0.827586	0.706897	0.793103	0.689655	0.948276	0.844828	0.724138	0.775862	0.896552	0.775862	0.844828	0.931035	0.465517	0.741379	0.775862	0.844828	0.758621	0.827586	0.827586	0.534483	0.896552
25	21	Session 1	21	Taiwanese	Cog Psychology	Undergraduate	1	1	Liberal	N/A	USA	Yes	21	0.1	100	24	31		1	1	0	1	0	0	0	0.448276	0.741379	0.931035	0.827586	0.706897	0.793103	0.689655	0.948276	0.844828	0.724138	0.775862	0.896552	0.775862	0.844828	0.931035	0.465517	0.741379	0.775862	0.844828	0.758621	0.827586	0.827586	0.534483	0.896552
25	22	Session 1	21	Taiwanese	Cog Psychology	Undergraduate	1	1	Liberal	N/A	USA	Yes	21	0.1	100	24	31		1	1	0	1	0	0	0	0.448276	0.741379	0.931035	0.827586	0.706897	0.793103	0.689655	0.948276	0.844828	0.724138	0.775862	0.896552	0.775862	0.844828	0.931035	0.465517	0.741379	0.775862	0.844828	0.758621	0.827586	0.827586	0.534483	0.896552
25	23	Session 1	21	Taiwanese	Cog Psychology	Undergraduate	1	1	Liberal	N/A	USA	Yes	21	0.1	100	24	31		1	1	0	1	0	0	0	0.448276	0.741379	0.931035	0.827586	0.706897	0.793103	0.689655	0.948276	0.844828	0.724138	0.775862	0.896552	0.775862	0.844828	0.931035	0.465517	0.741379	0.775862	0.844828	0.758621	0.827586	0.827586	0.534483	0.896552
25	24	Session 1	21	Taiwanese	Cog Psychology	Undergraduate	1	1	Liberal	N/A	USA	Yes	21	0.1	100	24	31		1	1	0	1	0	0	0	0.448276	0.741379	0.931035	0.827586	0.706897	0.793103	0.689655	0.948276	0.844828	0.724138	0.775862	0.896552	0.775862	0.844828	0.931035	0.465517	0.741379	0.775862	0.844828	0.758621	0.827586	0.827586	0.534483	0.896552
25	25	Session 1	21	Taiwanese	Cog Psychology	Undergraduate	1	1	Liberal	N/A	USA	Yes	21	0.1	100	24	31		1	1	0	1	0	0	0	0.448276	0.741379	0.931035	0.827586	0.706897	0.793103	0.689655	0.948276	0.844828	0.724138	0.775862	0.896552	0.775862	0.844828	0.931035	0.465517	0.741379	0.775862	0.844828	0.758621	0.827586	0.827586	0.534483	0.896552
25	26	Session 1	21	Taiwanese	Cog Psychology	Undergraduate	1	1	Liberal	N/A	USA	Yes	21	0.1	100	24	31		1	1	0	1	0	0	0	0.448276	0.741379	0.931035	0.827586	0.706897	0.793103	0.689655	0.948276	0.844828	0.724138	0.775862	0.896552	0.775862	0.844828	0.931035	0.465517	0.741379	0.775862	0.844828	0.758621	0.827586	0.827586	0.534483	0.896552
25	27	Session 1	21	Taiwanese	Cog Psychology	Undergraduate	1	1	Liberal	N/A	USA	Yes	21	0.1	100	24	31		1	1	0	1	0	0	0	0.448276	0.741379	0.931035	0.827586	0.706897	0.793103	0.689655	0.948276	0.844828	0.724138	0.775862	0.896552	0.775862	0.844828	0.931035	0.465517	0.741379	0.775862	0.844828	0.758621	0.827586	0.827586	0.534483	0.896552
25	28	Session 1	21	Taiwanese	Cog Psychology	Undergraduate	1	1	Liberal	N/A	USA	Yes	21	0.1	100	24	31		1	1	0	1	0	0	0	0.448276	0.741379	0.931035	0.827586	0.706897	0.793103	0.689655	0.948276	0.844828	0.724138	0.775862	0.896552	0.775862	0.844828	0.931035	0.465517	0.741379	0.775862	0.844828	0.758621	0.827586	0.827586	0.534483	0.896552
25	29	Session 1	21	Taiwanese	Cog Psychology	Undergraduate	1	1	Liberal	N/A	USA	Yes	21	0.1	100	24	31		1	1	0	1	0	0	0	0.448276	0.741379	0.931035	0.827586	0.706897	0.793103	0.689655	0.948276	0.844828	0.724138	0.775862	0.896552	0.775862	0.844828	0.931035	0.465517	0.741379	0.775862	0.844828	0.758621	0.827586	0.827586	0.534483	0.896552
25	30	Session 1	21	Taiwanese	Cog Psychology	Undergraduate	1	1	Liberal	N/A	USA	Yes	21	0.1	100	24	31		1	1	0	1	0	0	0	0.448276	0.741379	0.931035	0.827586	0.706897	0.793103	0.689655	0.948276	0.844828	0.724138	0.775862	0.896552	0.775862	0.844828	0.931035	0.465517	0.741379	0.775862	0.844828	0.758621	0.827586	0.827586	0.534483	0.896552
25	31	Session 1	21	Taiwanese	Cog Psychology	Undergraduate	1	1	Liberal	N/A	USA	Yes	21	0.1	100	24	31		1	1	0	1	0	0	0	0.448276	0.741379	0.931035	0.827586	0.706897	0.793103	0.689655	0.948276	0.844828	0.724138	0.775862	0.896552	0.775862	0.844828	0.931035	0.465517	0.741379	0.775862	0.844828	0.758621	0.827586	0.827586	0.534483	0.896552
25	32	Session 1	21	Taiwanese	Cog Psychology	Undergraduate	1	1	Liberal	N/A	USA	Yes	21	0.1	100	24	31		1	1	0	1	0	0	0	0.448276	0.741379	0.931035	0.827586	0.706897	0.793103	0.689655	0.948276	0.844828	0.724138	0.775862	0.896552	0.775862	0.844828	0.931035	0.465517	0.741379	0.775862	0.844828	0.758621	0.827586	0.827586	0.534483	0.896552
25	33	Session 1	21	Taiwanese	Cog Psychology	Undergraduate	1	1	Liberal	N/A	USA	Yes	21	0.1	100	24	31		1	1	0	1	0	0	0	0.448276	0.741379	0.931035	0.827586	0.706897	0.793103	0.689655	0.948276	0.844828	0.724138	0.775862	0.896552	0.775862	0.844828	0.931035	0.465517	0.741379	0.775862	0.844828	0.758621	0.827586	0.827586	0.534483	0.896552
25	34	Session 1	21	Taiwanese	Cog Psychology	Undergraduate	1	1	Liberal	N/A	USA	Yes	21	0.1	100	24	31		1	1	0	1	0	0	0	0.448276	0.741379	0.931035	0.827586	0.706897	0.793103	0.689655	0.948276	0.844828	0.724138	0.775862	0.896552	0.775862	0.844828	0.931035	0.465517	0.741379	0.775862	0.844828	0.758621	0.827586	0.827586	0.534483	0.896552
25	35	Session 1	21	Taiwanese	Cog Psychology	Undergraduate	1	1	Liberal	N/A	USA	Yes	21	0.1	100	24	31		1	1	0	1	0	0	0	0.448276	0.741379	0.931035	0.827586	0.706897	0.793103	0.689655	0.948276	0.844828	0.724138	0.775862	0.896552	0.775862	0.844828	0.931035	0.465517	0.741379	0.775862	0.844828	0.758621	0.827586	0.827586	0.534483	0.896552
25	36	Session 1	21	Taiwanese	Cog Psychology	Undergraduate	1	1	Liberal	N/A	USA	Yes	21	0.1	100	24	31		1	1	0	1	0	0	0	0.448276	0.741379	0.931035	0.827586	0.706897	0.793103	0.689655	0.948276	0.844828	0.724138	0.775862	0.896552	0.775862	0.844828	0.931035	0.465517	0.741379	0.775862	0.844828	0.758621	0.827586	0.827586	0.534483	0.896552
26	1	Session 1	19	White	Biological Sciences	Undergraduate	1	1	Moderate	Islam	United States of America	Yes	19	0.05	5	47	31		1	1	3	1	0	0	0	0.448276	0.741379	0.931035	0.827586	0.706897	0.793103	0.689655	0.948276	0.844828	0.724138	0.775862	0.896552	0.775862	0.844828	0.931035	0.465517	0.741379	0.775862	0.844828	0.758621	0.827586	0.827586	0.534483	0.896552
26	2	Session 1	19	White	Biological Sciences	Undergraduate	1	1	Moderate	Islam	United States of America	Yes	19	0.05	5	47	31		1	1	3	1	0	0	0	0.448276	0.741379	0.931035	0.827586	0.706897	0.793103	0.689655	0.948276	0.844828	0.724138	0.775862	0.896552	0.775862	0.844828	0.931035	0.465517	0.741379	0.775862	0.844828	0.758621	0.827586	0.827586	0.534483	0.896552
26	3	Session 1	19	White	Biological Sciences	Undergraduate	1	1	Moderate	Islam	United States of America	Yes	19	0.05	5	47	31		1	1	3	1	0	0	0	0.448276	0.741379	0.931035	0.827586	0.706897	0.793103	0.689655	0.948276	0.844828	0.724138	0.775862	0.896552	0.775862	0.844828	0.931035	0.465517	0.741379	0.775862	0.844828	0.758621	0.827586	0.827586	0.534483	0.896552
26	4	Session 1	19	White	Biological Sciences	Undergraduate	1	1	Moderate	Islam	United States of America	Yes	19	0.05	5	47	31		1	1	3	1	0	0	0	0.448276	0.741379	0.931035	0.827586	0.706897	0.793103	0.689655	0.948276	0.844828	0.724138	0.775862	0.896552	0.775862	0.844828	0.931035	0.465517	0.741379	0.775862	0.844828	0.758621	0.827586	0.827586	0.534483	0.896552
26	5	Session 1	19	White	Biological Sciences	Undergraduate	1	1	Moderate	Islam	United States of America	Yes	19	0.05	5	47	31		1	1	3	1	0	0	0	0.448276	0.741379	0.931035	0.827586	0.706897	0.793103	0.689655	0.948276	0.844828	0.724138	0.775862	0.896552	0.775862	0.844828	0.931035	0.465517	0.741379	0.775862	0.844828	0.758621	0.827586	0.827586	0.534483	0.896552
26	6	Session 1	19	White	Biological Sciences	Undergraduate	1	1	Moderate	Islam	United States of America	Yes	19	0.05	5	47	31		1	1	3	1	0	0	0	0.448276	0.741379	0.931035	0.827586	0.706897	0.793103	0.689655	0.948276	0.844828	0.724138	0.775862	0.896552	0.775862	0.844828	0.931035	0.465517	0.741379	0.775862	0.844828	0.758621	0.827586	0.827586	0.534483	0.896552
26	7	Session 1	19	White	Biological Sciences	Undergraduate	1	1	Moderate	Islam	United States of America	Yes	19	0.05	5	47	31		1	1	3	1	0	0	0	0.448276	0.741379	0.931035	0.827586	0.706897	0.793103	0.689655	0.948276	0.844828	0.724138	0.775862	0.896552	0.775862	0.844828	0.931035	0.465517	0.741379	0.775862	0.844828	0.758621	0.827586	0.827586	0.534483	0.896552
26	8	Session 1	19	White	Biological Sciences	Undergraduate	1	1	Moderate	Islam	United States of America	Yes	19	0.05	5	47	31		1	1	3	1	0	0	0	0.448276	0.741379	0.931035	0.827586	0.706897	0.793103	0.689655	0.948276	0.844828	0.724138	0.775862	0.896552	0.775862	0.844828	0.931035	0.465517	0.741379	0.775862	0.844828	0.758621	0.827586	0.827586	0.534483	0.896552
26	9	Session 1	19	White	Biological Sciences	Undergraduate	1	1	Moderate	Islam	United States of America	Yes	19	0.05	5	47	31		1	1	3	1	0	0	0	0.448276	0.741379	0.931035	0.827586	0.706897	0.793103	0.689655	0.948276	0.844828	0.724138	0.775862	0.896552	0.775862	0.844828	0.931035	0.465517	0.741379	0.775862	0.844828	0.758621	0.827586	0.827586	0.534483	0.896552
26	10	Session 1	19	White	Biological Sciences	Undergraduate	1	1	Moderate	Islam	United States of America	Yes	19	0.05	5	47	31		1	1	3	1	0	0	0	0.448276	0.741379	0.931035	0.827586	0.706897	0.793103	0.689655	0.948276	0.844828	0.724138	0.775862	0.896552	0.775862	0.844828	0.931035	0.465517	0.741379	0.775862	0.844828	0.758621	0.827586	0.827586	0.534483	0.896552
26	11	Session 1	19	White	Biological Sciences	Undergraduate	1	1	Moderate	Islam	United States of America	Yes	19	0.05	5	47	31		1	1	3	1	0	0	0	0.448276	0.741379	0.931035	0.827586	0.706897	0.793103	0.689655	0.948276	0.844828	0.724138	0.775862	0.896552	0.775862	0.844828	0.931035	0.465517	0.741379	0.775862	0.844828	0.758621	0.827586	0.827586	0.534483	0.896552
26	12	Session 1	19	White	Biological Sciences	Undergraduate	1	1	Moderate	Islam	United States of America	Yes	19	0.05	5	47	31		1	1	3	1	0	0	0	0.448276	0.741379	0.931035	0.827586	0.706897	0.793103	0.689655	0.948276	0.844828	0.724138	0.775862	0.896552	0.775862	0.844828	0.931035	0.465517	0.741379	0.775862	0.844828	0.758621	0.827586	0.827586	0.534483	0.896552
26	13	Session 1	19	White	Biological Sciences	Undergraduate	1	1	Moderate	Islam	United States of America	Yes	19	0.05	5	47	31		1	1	3	1	0	0	0	0.448276	0.741379	0.931035	0.827586	0.706897	0.793103	0.689655	0.948276	0.844828	0.724138	0.775862	0.896552	0.775862	0.844828	0.931035	0.465517	0.741379	0.775862	0.844828	0.758621	0.827586	0.827586	0.534483	0.896552
26	14	Session 1	19	White	Biological Sciences	Undergraduate	1	1	Moderate	Islam	United States of America	Yes	19	0.05	5	47	31		1	1	3	1	0	0	0	0.448276	0.741379	0.931035	0.827586	0.706897	0.793103	0.689655	0.948276	0.844828	0.724138	0.775862	0.896552	0.775862	0.844828	0.931035	0.465517	0.741379	0.775862	0.844828	0.758621	0.827586	0.827586	0.534483	0.896552
26	15	Session 1	19	White	Biological Sciences	Undergraduate	1	1	Moderate	Islam	United States of America	Yes	19	0.05	5	47	31		1	1	3	1	0	0	0	0.448276	0.741379	0.931035	0.827586	0.706897	0.793103	0.689655	0.948276	0.844828	0.724138	0.775862	0.896552	0.775862	0.844828	0.931035	0.465517	0.741379	0.775862	0.844828	0.758621	0.827586	0.827586	0.534483	0.896552
26	16	Session 1	19	White	Biological Sciences	Undergraduate	1	1	Moderate	Islam	United States of America	Yes	19	0.05	5	47	31		1	1	3	1	0	0	0	0.448276	0.741379	0.931035	0.827586	0.706897	0.793103	0.689655	0.948276	0.844828	0.724138	0.775862	0.896552	0.775862	0.844828	0.931035	0.465517	0.741379	0.775862	0.844828	0.758621	0.827586	0.827586	0.534483	0.896552
26	17	Session 1	19	White	Biological Sciences	Undergraduate	1	1	Moderate	Islam	United States of America	Yes	19	0.05	5	47	31		1	1	3	1	0	0	0	0.448276	0.741379	0.931035	0.827586	0.706897	0.793103	0.689655	0.948276	0.844828	0.724138	0.775862	0.896552	0.775862	0.844828	0.931035	0.465517	0.741379	0.775862	0.844828	0.758621	0.827586	0.827586	0.534483	0.896552
26	18	Session 1	19	White	Biological Sciences	Undergraduate	1	1	Moderate	Islam	United States of America	Yes	19	0.05	5	47	31		1	1	3	1	0	0	0	0.448276	0.741379	0.931035	0.827586	0.706897	0.793103	0.689655	0.948276	0.844828	0.724138	0.775862	0.896552	0.775862	0.844828	0.931035	0.465517	0.741379	0.775862	0.844828	0.758621	0.827586	0.827586	0.534483	0.896552
26	19	Session 1	19	White	Biological Sciences	Undergraduate	1	1	Moderate	Islam	United States of America	Yes	19	0.05	5	47	31		1	1	3	1	0	0	0	0.448276	0.741379	0.931035	0.827586	0.706897	0.793103	0.689655	0.948276	0.844828	0.724138	0.775862	0.896552	0.775862	0.844828	0.931035	0.465517	0.741379	0.775862	0.844828	0.758621	0.827586	0.827586	0.534483	0.896552
26	20	Session 1	19	White	Biological Sciences	Undergraduate	1	1	Moderate	Islam	United States of America	Yes	19	0.05	5	47	31		1	1	3	1	0	0	0	0.448276	0.741379	0.931035	0.827586	0.706897	0.793103	0.689655	0.948276	0.844828	0.724138	0.775862	0.896552	0.775862	0.844828	0.931035	0.465517	0.741379	0.775862	0.844828	0.758621	0.827586	0.827586	0.534483	0.896552
26	21	Session 1	19	White	Biological Sciences	Undergraduate	1	1	Moderate	Islam	United States of America	Yes	19	0.05	5	47	31		1	1	3	1	0	0	0	0.448276	0.741379	0.931035	0.827586	0.706897	0.793103	0.689655	0.948276	0.844828	0.724138	0.775862	0.896552	0.775862	0.844828	0.931035	0.465517	0.741379	0.775862	0.844828	0.758621	0.827586	0.827586	0.534483	0.896552
26	22	Session 1	19	White	Biological Sciences	Undergraduate	1	1	Moderate	Islam	United States of America	Yes	19	0.05	5	47	31		1	1	3	1	0	0	0	0.448276	0.741379	0.931035	0.827586	0.706897	0.793103	0.689655	0.948276	0.844828	0.724138	0.775862	0.896552	0.775862	0.844828	0.931035	0.465517	0.741379	0.775862	0.844828	0.758621	0.827586	0.827586	0.534483	0.896552
26	23	Session 1	19	White	Biological Sciences	Undergraduate	1	1	Moderate	Islam	United States of America	Yes	19	0.05	5	47	31		1	1	3	1	0	0	0	0.448276	0.741379	0.931035	0.827586	0.706897	0.793103	0.689655	0.948276	0.844828	0.724138	0.775862	0.896552	0.775862	0.844828	0.931035	0.465517	0.741379	0.775862	0.844828	0.758621	0.827586	0.827586	0.534483	0.896552
26	24	Session 1	19	White	Biological Sciences	Undergraduate	1	1	Moderate	Islam	United States of America	Yes	19	0.05	5	47	31		1	1	3	1	0	0	0	0.448276	0.741379	0.931035	0.827586	0.706897	0.793103	0.689655	0.948276	0.844828	0.724138	0.775862	0.896552	0.775862	0.844828	0.931035	0.465517	0.741379	0.775862	0.844828	0.758621	0.827586	0.827586	0.534483	0.896552
26	25	Session 1	19	White	Biological Sciences	Undergraduate	1	1	Moderate	Islam	United States of America	Yes	19	0.05	5	47	31		1	1	3	1	0	0	0	0.448276	0.741379	0.931035	0.827586	0.706897	0.793103	0.689655	0.948276	0.844828	0.724138	0.775862	0.896552	0.775862	0.844828	0.931035	0.465517	0.741379	0.775862	0.844828	0.758621	0.827586	0.827586	0.534483	0.896552
26	26	Session 1	19	White	Biological Sciences	Undergraduate	1	1	Moderate	Islam	United States of America	Yes	19	0.05	5	47	31		1	1	3	1	0	0	0	0.448276	0.741379	0.931035	0.827586	0.706897	0.793103	0.689655	0.948276	0.844828	0.724138	0.775862	0.896552	0.775862	0.844828	0.931035	0.465517	0.741379	0.775862	0.844828	0.758621	0.827586	0.827586	0.534483	0.896552
26	27	Session 1	19	White	Biological Sciences	Undergraduate	1	1	Moderate	Islam	United States of America	Yes	19	0.05	5	47	31		1	1	3	1	0	0	0	0.448276	0.741379	0.931035	0.827586	0.706897	0.793103	0.689655	0.948276	0.844828	0.724138	0.775862	0.896552	0.775862	0.844828	0.931035	0.465517	0.741379	0.775862	0.844828	0.758621	0.827586	0.827586	0.534483	0.896552
26	28	Session 1	19	White	Biological Sciences	Undergraduate	1	1	Moderate	Islam	United States of America	Yes	19	0.05	5	47	31		1	1	3	1	0	0	0	0.448276	0.741379	0.931035	0.827586	0.706897	0.793103	0.689655	0.948276	0.844828	0.724138	0.775862	0.896552	0.775862	0.844828	0.931035	0.465517	0.741379	0.775862	0.844828	0.758621	0.827586	0.827586	0.534483	0.896552
26	29	Session 1	19	White	Biological Sciences	Undergraduate	1	1	Moderate	Islam	United States of America	Yes	19	0.05	5	47	31		1	1	3	1	0	0	0	0.448276	0.741379	0.931035	0.827586	0.706897	0.793103	0.689655	0.948276	0.844828	0.724138	0.775862	0.896552	0.775862	0.844828	0.931035	0.465517	0.741379	0.775862	0.844828	0.758621	0.827586	0.827586	0.534483	0.896552
26	30	Session 1	19	White	Biological Sciences	Undergraduate	1	1	Moderate	Islam	United States of America	Yes	19	0.05	5	47	31		1	1	3	1	0	0	0	0.448276	0.741379	0.931035	0.827586	0.706897	0.793103	0.689655	0.948276	0.844828	0.724138	0.775862	0.896552	0.775862	0.844828	0.931035	0.465517	0.741379	0.775862	0.844828	0.758621	0.827586	0.827586	0.534483	0.896552
26	31	Session 1	19	White	Biological Sciences	Undergraduate	1	1	Moderate	Islam	United States of America	Yes	19	0.05	5	47	31		1	1	3	1	0	0	0	0.448276	0.741379	0.931035	0.827586	0.706897	0.793103	0.689655	0.948276	0.844828	0.724138	0.775862	0.896552	0.775862	0.844828	0.931035	0.465517	0.741379	0.775862	0.844828	0.758621	0.827586	0.827586	0.534483	0.896552
26	32	Session 1	19	White	Biological Sciences	Undergraduate	1	1	Moderate	Islam	United States of America	Yes	19	0.05	5	47	31		1	1	3	1	0	0	0	0.448276	0.741379	0.931035	0.827586	0.706897	0.793103	0.689655	0.948276	0.844828	0.724138	0.775862	0.896552	0.775862	0.844828	0.931035	0.465517	0.741379	0.775862	0.844828	0.758621	0.827586	0.827586	0.534483	0.896552
26	33	Session 1	19	White	Biological Sciences	Undergraduate	1	1	Moderate	Islam	United States of America	Yes	19	0.05	5	47	31		1	1	3	1	0	0	0	0.448276	0.741379	0.931035	0.827586	0.706897	0.793103	0.689655	0.948276	0.844828	0.724138	0.775862	0.896552	0.775862	0.844828	0.931035	0.465517	0.741379	0.775862	0.844828	0.758621	0.827586	0.827586	0.534483	0.896552
26	34	Session 1	19	White	Biological Sciences	Undergraduate	1	1	Moderate	Islam	United States of America	Yes	19	0.05	5	47	31		1	1	3	1	0	0	0	0.448276	0.741379	0.931035	0.827586	0.706897	0.793103	0.689655	0.948276	0.844828	0.724138	0.775862	0.896552	0.775862	0.844828	0.931035	0.465517	0.741379	0.775862	0.844828	0.758621	0.827586	0.827586	0.534483	0.896552
26	35	Session 1	19	White	Biological Sciences	Undergraduate	1	1	Moderate	Islam	United States of America	Yes	19	0.05	5	47	31		1	1	3	1	0	0	0	0.448276	0.741379	0.931035	0.827586	0.706897	0.793103	0.689655	0.948276	0.844828	0.724138	0.775862	0.896552	0.775862	0.844828	0.931035	0.465517	0.741379	0.775862	0.844828	0.758621	0.827586	0.827586	0.534483	0.896552
26	36	Session 1	19	White	Biological Sciences	Undergraduate	1	1	Moderate	Islam	United States of America	Yes	19	0.05	5	47	31		1	1	3	1	0	0	0	0.448276	0.741379	0.931035	0.827586	0.706897	0.793103	0.689655	0.948276	0.844828	0.724138	0.775862	0.896552	0.775862	0.844828	0.931035	0.465517	0.741379	0.775862	0.844828	0.758621	0.827586	0.827586	0.534483	0.896552
27	1	Session 1	19	HIspanic	Computer Science	Undergraduate	0	0	Moderate	Agnostic	U.S.	No	17	0.1	1	47	29		1	0	1	1	0	0	0	0.448276	0.741379	0.931035	0.827586	0.706897	0.793103	0.689655	0.948276	0.844828	0.724138	0.775862	0.896552	0.775862	0.844828	0.931035	0.465517	0.741379	0.775862	0.844828	0.758621	0.827586	0.827586	0.534483	0.896552
27	2	Session 1	19	HIspanic	Computer Science	Undergraduate	0	0	Moderate	Agnostic	U.S.	No	17	0.1	1	47	29		1	0	1	1	0	0	0	0.448276	0.741379	0.931035	0.827586	0.706897	0.793103	0.689655	0.948276	0.844828	0.724138	0.775862	0.896552	0.775862	0.844828	0.931035	0.465517	0.741379	0.775862	0.844828	0.758621	0.827586	0.827586	0.534483	0.896552
27	3	Session 1	19	HIspanic	Computer Science	Undergraduate	0	0	Moderate	Agnostic	U.S.	No	17	0.1	1	47	29		1	0	1	1	0	0	0	0.448276	0.741379	0.931035	0.827586	0.706897	0.793103	0.689655	0.948276	0.844828	0.724138	0.775862	0.896552	0.775862	0.844828	0.931035	0.465517	0.741379	0.775862	0.844828	0.758621	0.827586	0.827586	0.534483	0.896552
27	4	Session 1	19	HIspanic	Computer Science	Undergraduate	0	0	Moderate	Agnostic	U.S.	No	17	0.1	1	47	29		1	0	1	1	0	0	0	0.448276	0.741379	0.931035	0.827586	0.706897	0.793103	0.689655	0.948276	0.844828	0.724138	0.775862	0.896552	0.775862	0.844828	0.931035	0.465517	0.741379	0.775862	0.844828	0.758621	0.827586	0.827586	0.534483	0.896552
27	5	Session 1	19	HIspanic	Computer Science	Undergraduate	0	0	Moderate	Agnostic	U.S.	No	17	0.1	1	47	29		1	0	1	1	0	0	0	0.448276	0.741379	0.931035	0.827586	0.706897	0.793103	0.689655	0.948276	0.844828	0.724138	0.775862	0.896552	0.775862	0.844828	0.931035	0.465517	0.741379	0.775862	0.844828	0.758621	0.827586	0.827586	0.534483	0.896552
27	6	Session 1	19	HIspanic	Computer Science	Undergraduate	0	0	Moderate	Agnostic	U.S.	No	17	0.1	1	47	29		1	0	1	1	0	0	0	0.448276	0.741379	0.931035	0.827586	0.706897	0.793103	0.689655	0.948276	0.844828	0.724138	0.775862	0.896552	0.775862	0.844828	0.931035	0.465517	0.741379	0.775862	0.844828	0.758621	0.827586	0.827586	0.534483	0.896552
27	7	Session 1	19	HIspanic	Computer Science	Undergraduate	0	0	Moderate	Agnostic	U.S.	No	17	0.1	1	47	29		1	0	1	1	0	0	0	0.448276	0.741379	0.931035	0.827586	0.706897	0.793103	0.689655	0.948276	0.844828	0.724138	0.775862	0.896552	0.775862	0.844828	0.931035	0.465517	0.741379	0.775862	0.844828	0.758621	0.827586	0.827586	0.534483	0.896552
27	8	Session 1	19	HIspanic	Computer Science	Undergraduate	0	0	Moderate	Agnostic	U.S.	No	17	0.1	1	47	29		1	0	1	1	0	0	0	0.448276	0.741379	0.931035	0.827586	0.706897	0.793103	0.689655	0.948276	0.844828	0.724138	0.775862	0.896552	0.775862	0.844828	0.931035	0.465517	0.741379	0.775862	0.844828	0.758621	0.827586	0.827586	0.534483	0.896552
27	9	Session 1	19	HIspanic	Computer Science	Undergraduate	0	0	Moderate	Agnostic	U.S.	No	17	0.1	1	47	29		1	0	1	1	0	0	0	0.448276	0.741379	0.931035	0.827586	0.706897	0.793103	0.689655	0.948276	0.844828	0.724138	0.775862	0.896552	0.775862	0.844828	0.931035	0.465517	0.741379	0.775862	0.844828	0.758621	0.827586	0.827586	0.534483	0.896552
27	10	Session 1	19	HIspanic	Computer Science	Undergraduate	0	0	Moderate	Agnostic	U.S.	No	17	0.1	1	47	29		1	0	1	1	0	0	0	0.448276	0.741379	0.931035	0.827586	0.706897	0.793103	0.689655	0.948276	0.844828	0.724138	0.775862	0.896552	0.775862	0.844828	0.931035	0.465517	0.741379	0.775862	0.844828	0.758621	0.827586	0.827586	0.534483	0.896552
27	11	Session 1	19	HIspanic	Computer Science	Undergraduate	0	0	Moderate	Agnostic	U.S.	No	17	0.1	1	47	29		1	0	1	1	0	0	0	0.448276	0.741379	0.931035	0.827586	0.706897	0.793103	0.689655	0.948276	0.844828	0.724138	0.775862	0.896552	0.775862	0.844828	0.931035	0.465517	0.741379	0.775862	0.844828	0.758621	0.827586	0.827586	0.534483	0.896552
27	12	Session 1	19	HIspanic	Computer Science	Undergraduate	0	0	Moderate	Agnostic	U.S.	No	17	0.1	1	47	29		1	0	1	1	0	0	0	0.448276	0.741379	0.931035	0.827586	0.706897	0.793103	0.689655	0.948276	0.844828	0.724138	0.775862	0.896552	0.775862	0.844828	0.931035	0.465517	0.741379	0.775862	0.844828	0.758621	0.827586	0.827586	0.534483	0.896552
27	13	Session 1	19	HIspanic	Computer Science	Undergraduate	0	0	Moderate	Agnostic	U.S.	No	17	0.1	1	47	29		1	0	1	1	0	0	0	0.448276	0.741379	0.931035	0.827586	0.706897	0.793103	0.689655	0.948276	0.844828	0.724138	0.775862	0.896552	0.775862	0.844828	0.931035	0.465517	0.741379	0.775862	0.844828	0.758621	0.827586	0.827586	0.534483	0.896552
27	14	Session 1	19	HIspanic	Computer Science	Undergraduate	0	0	Moderate	Agnostic	U.S.	No	17	0.1	1	47	29		1	0	1	1	0	0	0	0.448276	0.741379	0.931035	0.827586	0.706897	0.793103	0.689655	0.948276	0.844828	0.724138	0.775862	0.896552	0.775862	0.844828	0.931035	0.465517	0.741379	0.775862	0.844828	0.758621	0.827586	0.827586	0.534483	0.896552
27	15	Session 1	19	HIspanic	Computer Science	Undergraduate	0	0	Moderate	Agnostic	U.S.	No	17	0.1	1	47	29		1	0	1	1	0	0	0	0.448276	0.741379	0.931035	0.827586	0.706897	0.793103	0.689655	0.948276	0.844828	0.724138	0.775862	0.896552	0.775862	0.844828	0.931035	0.465517	0.741379	0.775862	0.844828	0.758621	0.827586	0.827586	0.534483	0.896552
27	16	Session 1	19	HIspanic	Computer Science	Undergraduate	0	0	Moderate	Agnostic	U.S.	No	17	0.1	1	47	29		1	0	1	1	0	0	0	0.448276	0.741379	0.931035	0.827586	0.706897	0.793103	0.689655	0.948276	0.844828	0.724138	0.775862	0.896552	0.775862	0.844828	0.931035	0.465517	0.741379	0.775862	0.844828	0.758621	0.827586	0.827586	0.534483	0.896552
27	17	Session 1	19	HIspanic	Computer Science	Undergraduate	0	0	Moderate	Agnostic	U.S.	No	17	0.1	1	47	29		1	0	1	1	0	0	0	0.448276	0.741379	0.931035	0.827586	0.706897	0.793103	0.689655	0.948276	0.844828	0.724138	0.775862	0.896552	0.775862	0.844828	0.931035	0.465517	0.741379	0.775862	0.844828	0.758621	0.827586	0.827586	0.534483	0.896552
27	18	Session 1	19	HIspanic	Computer Science	Undergraduate	0	0	Moderate	Agnostic	U.S.	No	17	0.1	1	47	29		1	0	1	1	0	0	0	0.448276	0.741379	0.931035	0.827586	0.706897	0.793103	0.689655	0.948276	0.844828	0.724138	0.775862	0.896552	0.775862	0.844828	0.931035	0.465517	0.741379	0.775862	0.844828	0.758621	0.827586	0.827586	0.534483	0.896552
27	19	Session 1	19	HIspanic	Computer Science	Undergraduate	0	0	Moderate	Agnostic	U.S.	No	17	0.1	1	47	29		1	0	1	1	0	0	0	0.448276	0.741379	0.931035	0.827586	0.706897	0.793103	0.689655	0.948276	0.844828	0.724138	0.775862	0.896552	0.775862	0.844828	0.931035	0.465517	0.741379	0.775862	0.844828	0.758621	0.827586	0.827586	0.534483	0.896552
27	20	Session 1	19	HIspanic	Computer Science	Undergraduate	0	0	Moderate	Agnostic	U.S.	No	17	0.1	1	47	29		1	0	1	1	0	0	0	0.448276	0.741379	0.931035	0.827586	0.706897	0.793103	0.689655	0.948276	0.844828	0.724138	0.775862	0.896552	0.775862	0.844828	0.931035	0.465517	0.741379	0.775862	0.844828	0.758621	0.827586	0.827586	0.534483	0.896552
27	21	Session 1	19	HIspanic	Computer Science	Undergraduate	0	0	Moderate	Agnostic	U.S.	No	17	0.1	1	47	29		1	0	1	1	0	0	0	0.448276	0.741379	0.931035	0.827586	0.706897	0.793103	0.689655	0.948276	0.844828	0.724138	0.775862	0.896552	0.775862	0.844828	0.931035	0.465517	0.741379	0.775862	0.844828	0.758621	0.827586	0.827586	0.534483	0.896552
27	22	Session 1	19	HIspanic	Computer Science	Undergraduate	0	0	Moderate	Agnostic	U.S.	No	17	0.1	1	47	29		1	0	1	1	0	0	0	0.448276	0.741379	0.931035	0.827586	0.706897	0.793103	0.689655	0.948276	0.844828	0.724138	0.775862	0.896552	0.775862	0.844828	0.931035	0.465517	0.741379	0.775862	0.844828	0.758621	0.827586	0.827586	0.534483	0.896552
27	23	Session 1	19	HIspanic	Computer Science	Undergraduate	0	0	Moderate	Agnostic	U.S.	No	17	0.1	1	47	29		1	0	1	1	0	0	0	0.448276	0.741379	0.931035	0.827586	0.706897	0.793103	0.689655	0.948276	0.844828	0.724138	0.775862	0.896552	0.775862	0.844828	0.931035	0.465517	0.741379	0.775862	0.844828	0.758621	0.827586	0.827586	0.534483	0.896552
27	24	Session 1	19	HIspanic	Computer Science	Undergraduate	0	0	Moderate	Agnostic	U.S.	No	17	0.1	1	47	29		1	0	1	1	0	0	0	0.448276	0.741379	0.931035	0.827586	0.706897	0.793103	0.689655	0.948276	0.844828	0.724138	0.775862	0.896552	0.775862	0.844828	0.931035	0.465517	0.741379	0.775862	0.844828	0.758621	0.827586	0.827586	0.534483	0.896552
27	25	Session 1	19	HIspanic	Computer Science	Undergraduate	0	0	Moderate	Agnostic	U.S.	No	17	0.1	1	47	29		1	0	1	1	0	0	0	0.448276	0.741379	0.931035	0.827586	0.706897	0.793103	0.689655	0.948276	0.844828	0.724138	0.775862	0.896552	0.775862	0.844828	0.931035	0.465517	0.741379	0.775862	0.844828	0.758621	0.827586	0.827586	0.534483	0.896552
27	26	Session 1	19	HIspanic	Computer Science	Undergraduate	0	0	Moderate	Agnostic	U.S.	No	17	0.1	1	47	29		1	0	1	1	0	0	0	0.448276	0.741379	0.931035	0.827586	0.706897	0.793103	0.689655	0.948276	0.844828	0.724138	0.775862	0.896552	0.775862	0.844828	0.931035	0.465517	0.741379	0.775862	0.844828	0.758621	0.827586	0.827586	0.534483	0.896552
27	27	Session 1	19	HIspanic	Computer Science	Undergraduate	0	0	Moderate	Agnostic	U.S.	No	17	0.1	1	47	29		1	0	1	1	0	0	0	0.448276	0.741379	0.931035	0.827586	0.706897	0.793103	0.689655	0.948276	0.844828	0.724138	0.775862	0.896552	0.775862	0.844828	0.931035	0.465517	0.741379	0.775862	0.844828	0.758621	0.827586	0.827586	0.534483	0.896552
27	28	Session 1	19	HIspanic	Computer Science	Undergraduate	0	0	Moderate	Agnostic	U.S.	No	17	0.1	1	47	29		1	0	1	1	0	0	0	0.448276	0.741379	0.931035	0.827586	0.706897	0.793103	0.689655	0.948276	0.844828	0.724138	0.775862	0.896552	0.775862	0.844828	0.931035	0.465517	0.741379	0.775862	0.844828	0.758621	0.827586	0.827586	0.534483	0.896552
27	29	Session 1	19	HIspanic	Computer Science	Undergraduate	0	0	Moderate	Agnostic	U.S.	No	17	0.1	1	47	29		1	0	1	1	0	0	0	0.448276	0.741379	0.931035	0.827586	0.706897	0.793103	0.689655	0.948276	0.844828	0.724138	0.775862	0.896552	0.775862	0.844828	0.931035	0.465517	0.741379	0.775862	0.844828	0.758621	0.827586	0.827586	0.534483	0.896552
27	30	Session 1	19	HIspanic	Computer Science	Undergraduate	0	0	Moderate	Agnostic	U.S.	No	17	0.1	1	47	29		1	0	1	1	0	0	0	0.448276	0.741379	0.931035	0.827586	0.706897	0.793103	0.689655	0.948276	0.844828	0.724138	0.775862	0.896552	0.775862	0.844828	0.931035	0.465517	0.741379	0.775862	0.844828	0.758621	0.827586	0.827586	0.534483	0.896552
27	31	Session 1	19	HIspanic	Computer Science	Undergraduate	0	0	Moderate	Agnostic	U.S.	No	17	0.1	1	47	29		1	0	1	1	0	0	0	0.448276	0.741379	0.931035	0.827586	0.706897	0.793103	0.689655	0.948276	0.844828	0.724138	0.775862	0.896552	0.775862	0.844828	0.931035	0.465517	0.741379	0.775862	0.844828	0.758621	0.827586	0.827586	0.534483	0.896552
27	32	Session 1	19	HIspanic	Computer Science	Undergraduate	0	0	Moderate	Agnostic	U.S.	No	17	0.1	1	47	29		1	0	1	1	0	0	0	0.448276	0.741379	0.931035	0.827586	0.706897	0.793103	0.689655	0.948276	0.844828	0.724138	0.775862	0.896552	0.775862	0.844828	0.931035	0.465517	0.741379	0.775862	0.844828	0.758621	0.827586	0.827586	0.534483	0.896552
27	33	Session 1	19	HIspanic	Computer Science	Undergraduate	0	0	Moderate	Agnostic	U.S.	No	17	0.1	1	47	29		1	0	1	1	0	0	0	0.448276	0.741379	0.931035	0.827586	0.706897	0.793103	0.689655	0.948276	0.844828	0.724138	0.775862	0.896552	0.775862	0.844828	0.931035	0.465517	0.741379	0.775862	0.844828	0.758621	0.827586	0.827586	0.534483	0.896552
27	34	Session 1	19	HIspanic	Computer Science	Undergraduate	0	0	Moderate	Agnostic	U.S.	No	17	0.1	1	47	29		1	0	1	1	0	0	0	0.448276	0.741379	0.931035	0.827586	0.706897	0.793103	0.689655	0.948276	0.844828	0.724138	0.775862	0.896552	0.775862	0.844828	0.931035	0.465517	0.741379	0.775862	0.844828	0.758621	0.827586	0.827586	0.534483	0.896552
27	35	Session 1	19	HIspanic	Computer Science	Undergraduate	0	0	Moderate	Agnostic	U.S.	No	17	0.1	1	47	29		1	0	1	1	0	0	0	0.448276	0.741379	0.931035	0.827586	0.706897	0.793103	0.689655	0.948276	0.844828	0.724138	0.775862	0.896552	0.775862	0.844828	0.931035	0.465517	0.741379	0.775862	0.844828	0.758621	0.827586	0.827586	0.534483	0.896552
27	36	Session 1	19	HIspanic	Computer Science	Undergraduate	0	0	Moderate	Agnostic	U.S.	No	17	0.1	1	47	29		1	0	1	1	0	0	0	0.448276	0.741379	0.931035	0.827586	0.706897	0.793103	0.689655	0.948276	0.844828	0.724138	0.775862	0.896552	0.775862	0.844828	0.931035	0.465517	0.741379	0.775862	0.844828	0.758621	0.827586	0.827586	0.534483	0.896552
28	1	Session 1	20	Asian	Public Health Sciences	Undergraduate	3	3	Moderate	Catholic	United States	No	20	0.1	100	24	30		1	0	0	1	0	0	0	0.448276	0.741379	0.931035	0.827586	0.706897	0.793103	0.689655	0.948276	0.844828	0.724138	0.775862	0.896552	0.775862	0.844828	0.931035	0.465517	0.741379	0.775862	0.844828	0.758621	0.827586	0.827586	0.534483	0.896552
28	2	Session 1	20	Asian	Public Health Sciences	Undergraduate	3	3	Moderate	Catholic	United States	No	20	0.1	100	24	30		1	0	0	1	0	0	0	0.448276	0.741379	0.931035	0.827586	0.706897	0.793103	0.689655	0.948276	0.844828	0.724138	0.775862	0.896552	0.775862	0.844828	0.931035	0.465517	0.741379	0.775862	0.844828	0.758621	0.827586	0.827586	0.534483	0.896552
28	3	Session 1	20	Asian	Public Health Sciences	Undergraduate	3	3	Moderate	Catholic	United States	No	20	0.1	100	24	30		1	0	0	1	0	0	0	0.448276	0.741379	0.931035	0.827586	0.706897	0.793103	0.689655	0.948276	0.844828	0.724138	0.775862	0.896552	0.775862	0.844828	0.931035	0.465517	0.741379	0.775862	0.844828	0.758621	0.827586	0.827586	0.534483	0.896552
28	4	Session 1	20	Asian	Public Health Sciences	Undergraduate	3	3	Moderate	Catholic	United States	No	20	0.1	100	24	30		1	0	0	1	0	0	0	0.448276	0.741379	0.931035	0.827586	0.706897	0.793103	0.689655	0.948276	0.844828	0.724138	0.775862	0.896552	0.775862	0.844828	0.931035	0.465517	0.741379	0.775862	0.844828	0.758621	0.827586	0.827586	0.534483	0.896552
28	5	Session 1	20	Asian	Public Health Sciences	Undergraduate	3	3	Moderate	Catholic	United States	No	20	0.1	100	24	30		1	0	0	1	0	0	0	0.448276	0.741379	0.931035	0.827586	0.706897	0.793103	0.689655	0.948276	0.844828	0.724138	0.775862	0.896552	0.775862	0.844828	0.931035	0.465517	0.741379	0.775862	0.844828	0.758621	0.827586	0.827586	0.534483	0.896552
28	6	Session 1	20	Asian	Public Health Sciences	Undergraduate	3	3	Moderate	Catholic	United States	No	20	0.1	100	24	30		1	0	0	1	0	0	0	0.448276	0.741379	0.931035	0.827586	0.706897	0.793103	0.689655	0.948276	0.844828	0.724138	0.775862	0.896552	0.775862	0.844828	0.931035	0.465517	0.741379	0.775862	0.844828	0.758621	0.827586	0.827586	0.534483	0.896552
28	7	Session 1	20	Asian	Public Health Sciences	Undergraduate	3	3	Moderate	Catholic	United States	No	20	0.1	100	24	30		1	0	0	1	0	0	0	0.448276	0.741379	0.931035	0.827586	0.706897	0.793103	0.689655	0.948276	0.844828	0.724138	0.775862	0.896552	0.775862	0.844828	0.931035	0.465517	0.741379	0.775862	0.844828	0.758621	0.827586	0.827586	0.534483	0.896552
28	8	Session 1	20	Asian	Public Health Sciences	Undergraduate	3	3	Moderate	Catholic	United States	No	20	0.1	100	24	30		1	0	0	1	0	0	0	0.448276	0.741379	0.931035	0.827586	0.706897	0.793103	0.689655	0.948276	0.844828	0.724138	0.775862	0.896552	0.775862	0.844828	0.931035	0.465517	0.741379	0.775862	0.844828	0.758621	0.827586	0.827586	0.534483	0.896552
28	9	Session 1	20	Asian	Public Health Sciences	Undergraduate	3	3	Moderate	Catholic	United States	No	20	0.1	100	24	30		1	0	0	1	0	0	0	0.448276	0.741379	0.931035	0.827586	0.706897	0.793103	0.689655	0.948276	0.844828	0.724138	0.775862	0.896552	0.775862	0.844828	0.931035	0.465517	0.741379	0.775862	0.844828	0.758621	0.827586	0.827586	0.534483	0.896552
28	10	Session 1	20	Asian	Public Health Sciences	Undergraduate	3	3	Moderate	Catholic	United States	No	20	0.1	100	24	30		1	0	0	1	0	0	0	0.448276	0.741379	0.931035	0.827586	0.706897	0.793103	0.689655	0.948276	0.844828	0.724138	0.775862	0.896552	0.775862	0.844828	0.931035	0.465517	0.741379	0.775862	0.844828	0.758621	0.827586	0.827586	0.534483	0.896552
28	11	Session 1	20	Asian	Public Health Sciences	Undergraduate	3	3	Moderate	Catholic	United States	No	20	0.1	100	24	30		1	0	0	1	0	0	0	0.448276	0.741379	0.931035	0.827586	0.706897	0.793103	0.689655	0.948276	0.844828	0.724138	0.775862	0.896552	0.775862	0.844828	0.931035	0.465517	0.741379	0.775862	0.844828	0.758621	0.827586	0.827586	0.534483	0.896552
28	12	Session 1	20	Asian	Public Health Sciences	Undergraduate	3	3	Moderate	Catholic	United States	No	20	0.1	100	24	30		1	0	0	1	0	0	0	0.448276	0.741379	0.931035	0.827586	0.706897	0.793103	0.689655	0.948276	0.844828	0.724138	0.775862	0.896552	0.775862	0.844828	0.931035	0.465517	0.741379	0.775862	0.844828	0.758621	0.827586	0.827586	0.534483	0.896552
28	13	Session 1	20	Asian	Public Health Sciences	Undergraduate	3	3	Moderate	Catholic	United States	No	20	0.1	100	24	30		1	0	0	1	0	0	0	0.448276	0.741379	0.931035	0.827586	0.706897	0.793103	0.689655	0.948276	0.844828	0.724138	0.775862	0.896552	0.775862	0.844828	0.931035	0.465517	0.741379	0.775862	0.844828	0.758621	0.827586	0.827586	0.534483	0.896552
28	14	Session 1	20	Asian	Public Health Sciences	Undergraduate	3	3	Moderate	Catholic	United States	No	20	0.1	100	24	30		1	0	0	1	0	0	0	0.448276	0.741379	0.931035	0.827586	0.706897	0.793103	0.689655	0.948276	0.844828	0.724138	0.775862	0.896552	0.775862	0.844828	0.931035	0.465517	0.741379	0.775862	0.844828	0.758621	0.827586	0.827586	0.534483	0.896552
28	15	Session 1	20	Asian	Public Health Sciences	Undergraduate	3	3	Moderate	Catholic	United States	No	20	0.1	100	24	30		1	0	0	1	0	0	0	0.448276	0.741379	0.931035	0.827586	0.706897	0.793103	0.689655	0.948276	0.844828	0.724138	0.775862	0.896552	0.775862	0.844828	0.931035	0.465517	0.741379	0.775862	0.844828	0.758621	0.827586	0.827586	0.534483	0.896552
28	16	Session 1	20	Asian	Public Health Sciences	Undergraduate	3	3	Moderate	Catholic	United States	No	20	0.1	100	24	30		1	0	0	1	0	0	0	0.448276	0.741379	0.931035	0.827586	0.706897	0.793103	0.689655	0.948276	0.844828	0.724138	0.775862	0.896552	0.775862	0.844828	0.931035	0.465517	0.741379	0.775862	0.844828	0.758621	0.827586	0.827586	0.534483	0.896552
28	17	Session 1	20	Asian	Public Health Sciences	Undergraduate	3	3	Moderate	Catholic	United States	No	20	0.1	100	24	30		1	0	0	1	0	0	0	0.448276	0.741379	0.931035	0.827586	0.706897	0.793103	0.689655	0.948276	0.844828	0.724138	0.775862	0.896552	0.775862	0.844828	0.931035	0.465517	0.741379	0.775862	0.844828	0.758621	0.827586	0.827586	0.534483	0.896552
28	18	Session 1	20	Asian	Public Health Sciences	Undergraduate	3	3	Moderate	Catholic	United States	No	20	0.1	100	24	30		1	0	0	1	0	0	0	0.448276	0.741379	0.931035	0.827586	0.706897	0.793103	0.689655	0.948276	0.844828	0.724138	0.775862	0.896552	0.775862	0.844828	0.931035	0.465517	0.741379	0.775862	0.844828	0.758621	0.827586	0.827586	0.534483	0.896552
28	19	Session 1	20	Asian	Public Health Sciences	Undergraduate	3	3	Moderate	Catholic	United States	No	20	0.1	100	24	30		1	0	0	1	0	0	0	0.448276	0.741379	0.931035	0.827586	0.706897	0.793103	0.689655	0.948276	0.844828	0.724138	0.775862	0.896552	0.775862	0.844828	0.931035	0.465517	0.741379	0.775862	0.844828	0.758621	0.827586	0.827586	0.534483	0.896552
28	20	Session 1	20	Asian	Public Health Sciences	Undergraduate	3	3	Moderate	Catholic	United States	No	20	0.1	100	24	30		1	0	0	1	0	0	0	0.448276	0.741379	0.931035	0.827586	0.706897	0.793103	0.689655	0.948276	0.844828	0.724138	0.775862	0.896552	0.775862	0.844828	0.931035	0.465517	0.741379	0.775862	0.844828	0.758621	0.827586	0.827586	0.534483	0.896552
28	21	Session 1	20	Asian	Public Health Sciences	Undergraduate	3	3	Moderate	Catholic	United States	No	20	0.1	100	24	30		1	0	0	1	0	0	0	0.448276	0.741379	0.931035	0.827586	0.706897	0.793103	0.689655	0.948276	0.844828	0.724138	0.775862	0.896552	0.775862	0.844828	0.931035	0.465517	0.741379	0.775862	0.844828	0.758621	0.827586	0.827586	0.534483	0.896552
28	22	Session 1	20	Asian	Public Health Sciences	Undergraduate	3	3	Moderate	Catholic	United States	No	20	0.1	100	24	30		1	0	0	1	0	0	0	0.448276	0.741379	0.931035	0.827586	0.706897	0.793103	0.689655	0.948276	0.844828	0.724138	0.775862	0.896552	0.775862	0.844828	0.931035	0.465517	0.741379	0.775862	0.844828	0.758621	0.827586	0.827586	0.534483	0.896552
28	23	Session 1	20	Asian	Public Health Sciences	Undergraduate	3	3	Moderate	Catholic	United States	No	20	0.1	100	24	30		1	0	0	1	0	0	0	0.448276	0.741379	0.931035	0.827586	0.706897	0.793103	0.689655	0.948276	0.844828	0.724138	0.775862	0.896552	0.775862	0.844828	0.931035	0.465517	0.741379	0.775862	0.844828	0.758621	0.827586	0.827586	0.534483	0.896552
28	24	Session 1	20	Asian	Public Health Sciences	Undergraduate	3	3	Moderate	Catholic	United States	No	20	0.1	100	24	30		1	0	0	1	0	0	0	0.448276	0.741379	0.931035	0.827586	0.706897	0.793103	0.689655	0.948276	0.844828	0.724138	0.775862	0.896552	0.775862	0.844828	0.931035	0.465517	0.741379	0.775862	0.844828	0.758621	0.827586	0.827586	0.534483	0.896552
28	25	Session 1	20	Asian	Public Health Sciences	Undergraduate	3	3	Moderate	Catholic	United States	No	20	0.1	100	24	30		1	0	0	1	0	0	0	0.448276	0.741379	0.931035	0.827586	0.706897	0.793103	0.689655	0.948276	0.844828	0.724138	0.775862	0.896552	0.775862	0.844828	0.931035	0.465517	0.741379	0.775862	0.844828	0.758621	0.827586	0.827586	0.534483	0.896552
28	26	Session 1	20	Asian	Public Health Sciences	Undergraduate	3	3	Moderate	Catholic	United States	No	20	0.1	100	24	30		1	0	0	1	0	0	0	0.448276	0.741379	0.931035	0.827586	0.706897	0.793103	0.689655	0.948276	0.844828	0.724138	0.775862	0.896552	0.775862	0.844828	0.931035	0.465517	0.741379	0.775862	0.844828	0.758621	0.827586	0.827586	0.534483	0.896552
28	27	Session 1	20	Asian	Public Health Sciences	Undergraduate	3	3	Moderate	Catholic	United States	No	20	0.1	100	24	30		1	0	0	1	0	0	0	0.448276	0.741379	0.931035	0.827586	0.706897	0.793103	0.689655	0.948276	0.844828	0.724138	0.775862	0.896552	0.775862	0.844828	0.931035	0.465517	0.741379	0.775862	0.844828	0.758621	0.827586	0.827586	0.534483	0.896552
28	28	Session 1	20	Asian	Public Health Sciences	Undergraduate	3	3	Moderate	Catholic	United States	No	20	0.1	100	24	30		1	0	0	1	0	0	0	0.448276	0.741379	0.931035	0.827586	0.706897	0.793103	0.689655	0.948276	0.844828	0.724138	0.775862	0.896552	0.775862	0.844828	0.931035	0.465517	0.741379	0.775862	0.844828	0.758621	0.827586	0.827586	0.534483	0.896552
28	29	Session 1	20	Asian	Public Health Sciences	Undergraduate	3	3	Moderate	Catholic	United States	No	20	0.1	100	24	30		1	0	0	1	0	0	0	0.448276	0.741379	0.931035	0.827586	0.706897	0.793103	0.689655	0.948276	0.844828	0.724138	0.775862	0.896552	0.775862	0.844828	0.931035	0.465517	0.741379	0.775862	0.844828	0.758621	0.827586	0.827586	0.534483	0.896552
28	30	Session 1	20	Asian	Public Health Sciences	Undergraduate	3	3	Moderate	Catholic	United States	No	20	0.1	100	24	30		1	0	0	1	0	0	0	0.448276	0.741379	0.931035	0.827586	0.706897	0.793103	0.689655	0.948276	0.844828	0.724138	0.775862	0.896552	0.775862	0.844828	0.931035	0.465517	0.741379	0.775862	0.844828	0.758621	0.827586	0.827586	0.534483	0.896552
28	31	Session 1	20	Asian	Public Health Sciences	Undergraduate	3	3	Moderate	Catholic	United States	No	20	0.1	100	24	30		1	0	0	1	0	0	0	0.448276	0.741379	0.931035	0.827586	0.706897	0.793103	0.689655	0.948276	0.844828	0.724138	0.775862	0.896552	0.775862	0.844828	0.931035	0.465517	0.741379	0.775862	0.844828	0.758621	0.827586	0.827586	0.534483	0.896552
28	32	Session 1	20	Asian	Public Health Sciences	Undergraduate	3	3	Moderate	Catholic	United States	No	20	0.1	100	24	30		1	0	0	1	0	0	0	0.448276	0.741379	0.931035	0.827586	0.706897	0.793103	0.689655	0.948276	0.844828	0.724138	0.775862	0.896552	0.775862	0.844828	0.931035	0.465517	0.741379	0.775862	0.844828	0.758621	0.827586	0.827586	0.534483	0.896552
28	33	Session 1	20	Asian	Public Health Sciences	Undergraduate	3	3	Moderate	Catholic	United States	No	20	0.1	100	24	30		1	0	0	1	0	0	0	0.448276	0.741379	0.931035	0.827586	0.706897	0.793103	0.689655	0.948276	0.844828	0.724138	0.775862	0.896552	0.775862	0.844828	0.931035	0.465517	0.741379	0.775862	0.844828	0.758621	0.827586	0.827586	0.534483	0.896552
28	34	Session 1	20	Asian	Public Health Sciences	Undergraduate	3	3	Moderate	Catholic	United States	No	20	0.1	100	24	30		1	0	0	1	0	0	0	0.448276	0.741379	0.931035	0.827586	0.706897	0.793103	0.689655	0.948276	0.844828	0.724138	0.775862	0.896552	0.775862	0.844828	0.931035	0.465517	0.741379	0.775862	0.844828	0.758621	0.827586	0.827586	0.534483	0.896552
28	35	Session 1	20	Asian	Public Health Sciences	Undergraduate	3	3	Moderate	Catholic	United States	No	20	0.1	100	24	30		1	0	0	1	0	0	0	0.448276	0.741379	0.931035	0.827586	0.706897	0.793103	0.689655	0.948276	0.844828	0.724138	0.775862	0.896552	0.775862	0.844828	0.931035	0.465517	0.741379	0.775862	0.844828	0.758621	0.827586	0.827586	0.534483	0.896552
28	36	Session 1	20	Asian	Public Health Sciences	Undergraduate	3	3	Moderate	Catholic	United States	No	20	0.1	100	24	30		1	0	0	1	0	0	0	0.448276	0.741379	0.931035	0.827586	0.706897	0.793103	0.689655	0.948276	0.844828	0.724138	0.775862	0.896552	0.775862	0.844828	0.931035	0.465517	0.741379	0.775862	0.844828	0.758621	0.827586	0.827586	0.534483	0.896552
29	1	Session 2	19	Caucasian	Biological Sciences	Undergraduate	0	1	Moderate	Agnostic	United States of America	Yes	19	0.05	100	47	30		1	1	2	0	0	0	1	0.53125	0.734375	0.78125	0.75	0.625	0.71875	0.59375	0.953125	0.8125	0.671875	0.765625	0.890625	0.8125	0.828125	0.9375	0.703125	0.734375	0.78125	0.765625	0.90625	0.859375	0.890625	0.65625	0.84375
29	2	Session 2	19	Caucasian	Biological Sciences	Undergraduate	0	1	Moderate	Agnostic	United States of America	Yes	19	0.05	100	47	30		1	1	2	0	0	0	1	0.53125	0.734375	0.78125	0.75	0.625	0.71875	0.59375	0.953125	0.8125	0.671875	0.765625	0.890625	0.8125	0.828125	0.9375	0.703125	0.734375	0.78125	0.765625	0.90625	0.859375	0.890625	0.65625	0.84375
29	3	Session 2	19	Caucasian	Biological Sciences	Undergraduate	0	1	Moderate	Agnostic	United States of America	Yes	19	0.05	100	47	30		1	1	2	0	0	0	1	0.53125	0.734375	0.78125	0.75	0.625	0.71875	0.59375	0.953125	0.8125	0.671875	0.765625	0.890625	0.8125	0.828125	0.9375	0.703125	0.734375	0.78125	0.765625	0.90625	0.859375	0.890625	0.65625	0.84375
29	4	Session 2	19	Caucasian	Biological Sciences	Undergraduate	0	1	Moderate	Agnostic	United States of America	Yes	19	0.05	100	47	30		1	1	2	0	0	0	1	0.53125	0.734375	0.78125	0.75	0.625	0.71875	0.59375	0.953125	0.8125	0.671875	0.765625	0.890625	0.8125	0.828125	0.9375	0.703125	0.734375	0.78125	0.765625	0.90625	0.859375	0.890625	0.65625	0.84375
29	5	Session 2	19	Caucasian	Biological Sciences	Undergraduate	0	1	Moderate	Agnostic	United States of America	Yes	19	0.05	100	47	30		1	1	2	0	0	0	1	0.53125	0.734375	0.78125	0.75	0.625	0.71875	0.59375	0.953125	0.8125	0.671875	0.765625	0.890625	0.8125	0.828125	0.9375	0.703125	0.734375	0.78125	0.765625	0.90625	0.859375	0.890625	0.65625	0.84375
29	6	Session 2	19	Caucasian	Biological Sciences	Undergraduate	0	1	Moderate	Agnostic	United States of America	Yes	19	0.05	100	47	30		1	1	2	0	0	0	1	0.53125	0.734375	0.78125	0.75	0.625	0.71875	0.59375	0.953125	0.8125	0.671875	0.765625	0.890625	0.8125	0.828125	0.9375	0.703125	0.734375	0.78125	0.765625	0.90625	0.859375	0.890625	0.65625	0.84375
29	7	Session 2	19	Caucasian	Biological Sciences	Undergraduate	0	1	Moderate	Agnostic	United States of America	Yes	19	0.05	100	47	30		1	1	2	0	0	0	1	0.53125	0.734375	0.78125	0.75	0.625	0.71875	0.59375	0.953125	0.8125	0.671875	0.765625	0.890625	0.8125	0.828125	0.9375	0.703125	0.734375	0.78125	0.765625	0.90625	0.859375	0.890625	0.65625	0.84375
29	8	Session 2	19	Caucasian	Biological Sciences	Undergraduate	0	1	Moderate	Agnostic	United States of America	Yes	19	0.05	100	47	30		1	1	2	0	0	0	1	0.53125	0.734375	0.78125	0.75	0.625	0.71875	0.59375	0.953125	0.8125	0.671875	0.765625	0.890625	0.8125	0.828125	0.9375	0.703125	0.734375	0.78125	0.765625	0.90625	0.859375	0.890625	0.65625	0.84375
29	9	Session 2	19	Caucasian	Biological Sciences	Undergraduate	0	1	Moderate	Agnostic	United States of America	Yes	19	0.05	100	47	30		1	1	2	0	0	0	1	0.53125	0.734375	0.78125	0.75	0.625	0.71875	0.59375	0.953125	0.8125	0.671875	0.765625	0.890625	0.8125	0.828125	0.9375	0.703125	0.734375	0.78125	0.765625	0.90625	0.859375	0.890625	0.65625	0.84375
29	10	Session 2	19	Caucasian	Biological Sciences	Undergraduate	0	1	Moderate	Agnostic	United States of America	Yes	19	0.05	100	47	30		1	1	2	0	0	0	1	0.53125	0.734375	0.78125	0.75	0.625	0.71875	0.59375	0.953125	0.8125	0.671875	0.765625	0.890625	0.8125	0.828125	0.9375	0.703125	0.734375	0.78125	0.765625	0.90625	0.859375	0.890625	0.65625	0.84375
29	11	Session 2	19	Caucasian	Biological Sciences	Undergraduate	0	1	Moderate	Agnostic	United States of America	Yes	19	0.05	100	47	30		1	1	2	0	0	0	1	0.53125	0.734375	0.78125	0.75	0.625	0.71875	0.59375	0.953125	0.8125	0.671875	0.765625	0.890625	0.8125	0.828125	0.9375	0.703125	0.734375	0.78125	0.765625	0.90625	0.859375	0.890625	0.65625	0.84375
29	12	Session 2	19	Caucasian	Biological Sciences	Undergraduate	0	1	Moderate	Agnostic	United States of America	Yes	19	0.05	100	47	30		1	1	2	0	0	0	1	0.53125	0.734375	0.78125	0.75	0.625	0.71875	0.59375	0.953125	0.8125	0.671875	0.765625	0.890625	0.8125	0.828125	0.9375	0.703125	0.734375	0.78125	0.765625	0.90625	0.859375	0.890625	0.65625	0.84375
29	13	Session 2	19	Caucasian	Biological Sciences	Undergraduate	0	1	Moderate	Agnostic	United States of America	Yes	19	0.05	100	47	30		1	1	2	0	0	0	1	0.53125	0.734375	0.78125	0.75	0.625	0.71875	0.59375	0.953125	0.8125	0.671875	0.765625	0.890625	0.8125	0.828125	0.9375	0.703125	0.734375	0.78125	0.765625	0.90625	0.859375	0.890625	0.65625	0.84375
29	14	Session 2	19	Caucasian	Biological Sciences	Undergraduate	0	1	Moderate	Agnostic	United States of America	Yes	19	0.05	100	47	30		1	1	2	0	0	0	1	0.53125	0.734375	0.78125	0.75	0.625	0.71875	0.59375	0.953125	0.8125	0.671875	0.765625	0.890625	0.8125	0.828125	0.9375	0.703125	0.734375	0.78125	0.765625	0.90625	0.859375	0.890625	0.65625	0.84375
29	15	Session 2	19	Caucasian	Biological Sciences	Undergraduate	0	1	Moderate	Agnostic	United States of America	Yes	19	0.05	100	47	30		1	1	2	0	0	0	1	0.53125	0.734375	0.78125	0.75	0.625	0.71875	0.59375	0.953125	0.8125	0.671875	0.765625	0.890625	0.8125	0.828125	0.9375	0.703125	0.734375	0.78125	0.765625	0.90625	0.859375	0.890625	0.65625	0.84375
29	16	Session 2	19	Caucasian	Biological Sciences	Undergraduate	0	1	Moderate	Agnostic	United States of America	Yes	19	0.05	100	47	30		1	1	2	0	0	0	1	0.53125	0.734375	0.78125	0.75	0.625	0.71875	0.59375	0.953125	0.8125	0.671875	0.765625	0.890625	0.8125	0.828125	0.9375	0.703125	0.734375	0.78125	0.765625	0.90625	0.859375	0.890625	0.65625	0.84375
29	17	Session 2	19	Caucasian	Biological Sciences	Undergraduate	0	1	Moderate	Agnostic	United States of America	Yes	19	0.05	100	47	30		1	1	2	0	0	0	1	0.53125	0.734375	0.78125	0.75	0.625	0.71875	0.59375	0.953125	0.8125	0.671875	0.765625	0.890625	0.8125	0.828125	0.9375	0.703125	0.734375	0.78125	0.765625	0.90625	0.859375	0.890625	0.65625	0.84375
29	18	Session 2	19	Caucasian	Biological Sciences	Undergraduate	0	1	Moderate	Agnostic	United States of America	Yes	19	0.05	100	47	30		1	1	2	0	0	0	1	0.53125	0.734375	0.78125	0.75	0.625	0.71875	0.59375	0.953125	0.8125	0.671875	0.765625	0.890625	0.8125	0.828125	0.9375	0.703125	0.734375	0.78125	0.765625	0.90625	0.859375	0.890625	0.65625	0.84375
29	19	Session 2	19	Caucasian	Biological Sciences	Undergraduate	0	1	Moderate	Agnostic	United States of America	Yes	19	0.05	100	47	30		1	1	2	0	0	0	1	0.53125	0.734375	0.78125	0.75	0.625	0.71875	0.59375	0.953125	0.8125	0.671875	0.765625	0.890625	0.8125	0.828125	0.9375	0.703125	0.734375	0.78125	0.765625	0.90625	0.859375	0.890625	0.65625	0.84375
29	20	Session 2	19	Caucasian	Biological Sciences	Undergraduate	0	1	Moderate	Agnostic	United States of America	Yes	19	0.05	100	47	30		1	1	2	0	0	0	1	0.53125	0.734375	0.78125	0.75	0.625	0.71875	0.59375	0.953125	0.8125	0.671875	0.765625	0.890625	0.8125	0.828125	0.9375	0.703125	0.734375	0.78125	0.765625	0.90625	0.859375	0.890625	0.65625	0.84375
29	21	Session 2	19	Caucasian	Biological Sciences	Undergraduate	0	1	Moderate	Agnostic	United States of America	Yes	19	0.05	100	47	30		1	1	2	0	0	0	1	0.53125	0.734375	0.78125	0.75	0.625	0.71875	0.59375	0.953125	0.8125	0.671875	0.765625	0.890625	0.8125	0.828125	0.9375	0.703125	0.734375	0.78125	0.765625	0.90625	0.859375	0.890625	0.65625	0.84375
29	22	Session 2	19	Caucasian	Biological Sciences	Undergraduate	0	1	Moderate	Agnostic	United States of America	Yes	19	0.05	100	47	30		1	1	2	0	0	0	1	0.53125	0.734375	0.78125	0.75	0.625	0.71875	0.59375	0.953125	0.8125	0.671875	0.765625	0.890625	0.8125	0.828125	0.9375	0.703125	0.734375	0.78125	0.765625	0.90625	0.859375	0.890625	0.65625	0.84375
29	23	Session 2	19	Caucasian	Biological Sciences	Undergraduate	0	1	Moderate	Agnostic	United States of America	Yes	19	0.05	100	47	30		1	1	2	0	0	0	1	0.53125	0.734375	0.78125	0.75	0.625	0.71875	0.59375	0.953125	0.8125	0.671875	0.765625	0.890625	0.8125	0.828125	0.9375	0.703125	0.734375	0.78125	0.765625	0.90625	0.859375	0.890625	0.65625	0.84375
29	24	Session 2	19	Caucasian	Biological Sciences	Undergraduate	0	1	Moderate	Agnostic	United States of America	Yes	19	0.05	100	47	30		1	1	2	0	0	0	1	0.53125	0.734375	0.78125	0.75	0.625	0.71875	0.59375	0.953125	0.8125	0.671875	0.765625	0.890625	0.8125	0.828125	0.9375	0.703125	0.734375	0.78125	0.765625	0.90625	0.859375	0.890625	0.65625	0.84375
29	25	Session 2	19	Caucasian	Biological Sciences	Undergraduate	0	1	Moderate	Agnostic	United States of America	Yes	19	0.05	100	47	30		1	1	2	0	0	0	1	0.53125	0.734375	0.78125	0.75	0.625	0.71875	0.59375	0.953125	0.8125	0.671875	0.765625	0.890625	0.8125	0.828125	0.9375	0.703125	0.734375	0.78125	0.765625	0.90625	0.859375	0.890625	0.65625	0.84375
29	26	Session 2	19	Caucasian	Biological Sciences	Undergraduate	0	1	Moderate	Agnostic	United States of America	Yes	19	0.05	100	47	30		1	1	2	0	0	0	1	0.53125	0.734375	0.78125	0.75	0.625	0.71875	0.59375	0.953125	0.8125	0.671875	0.765625	0.890625	0.8125	0.828125	0.9375	0.703125	0.734375	0.78125	0.765625	0.90625	0.859375	0.890625	0.65625	0.84375
29	27	Session 2	19	Caucasian	Biological Sciences	Undergraduate	0	1	Moderate	Agnostic	United States of America	Yes	19	0.05	100	47	30		1	1	2	0	0	0	1	0.53125	0.734375	0.78125	0.75	0.625	0.71875	0.59375	0.953125	0.8125	0.671875	0.765625	0.890625	0.8125	0.828125	0.9375	0.703125	0.734375	0.78125	0.765625	0.90625	0.859375	0.890625	0.65625	0.84375
29	28	Session 2	19	Caucasian	Biological Sciences	Undergraduate	0	1	Moderate	Agnostic	United States of America	Yes	19	0.05	100	47	30		1	1	2	0	0	0	1	0.53125	0.734375	0.78125	0.75	0.625	0.71875	0.59375	0.953125	0.8125	0.671875	0.765625	0.890625	0.8125	0.828125	0.9375	0.703125	0.734375	0.78125	0.765625	0.90625	0.859375	0.890625	0.65625	0.84375
29	29	Session 2	19	Caucasian	Biological Sciences	Undergraduate	0	1	Moderate	Agnostic	United States of America	Yes	19	0.05	100	47	30		1	1	2	0	0	0	1	0.53125	0.734375	0.78125	0.75	0.625	0.71875	0.59375	0.953125	0.8125	0.671875	0.765625	0.890625	0.8125	0.828125	0.9375	0.703125	0.734375	0.78125	0.765625	0.90625	0.859375	0.890625	0.65625	0.84375
29	30	Session 2	19	Caucasian	Biological Sciences	Undergraduate	0	1	Moderate	Agnostic	United States of America	Yes	19	0.05	100	47	30		1	1	2	0	0	0	1	0.53125	0.734375	0.78125	0.75	0.625	0.71875	0.59375	0.953125	0.8125	0.671875	0.765625	0.890625	0.8125	0.828125	0.9375	0.703125	0.734375	0.78125	0.765625	0.90625	0.859375	0.890625	0.65625	0.84375
29	31	Session 2	19	Caucasian	Biological Sciences	Undergraduate	0	1	Moderate	Agnostic	United States of America	Yes	19	0.05	100	47	30		1	1	2	0	0	0	1	0.53125	0.734375	0.78125	0.75	0.625	0.71875	0.59375	0.953125	0.8125	0.671875	0.765625	0.890625	0.8125	0.828125	0.9375	0.703125	0.734375	0.78125	0.765625	0.90625	0.859375	0.890625	0.65625	0.84375
29	32	Session 2	19	Caucasian	Biological Sciences	Undergraduate	0	1	Moderate	Agnostic	United States of America	Yes	19	0.05	100	47	30		1	1	2	0	0	0	1	0.53125	0.734375	0.78125	0.75	0.625	0.71875	0.59375	0.953125	0.8125	0.671875	0.765625	0.890625	0.8125	0.828125	0.9375	0.703125	0.734375	0.78125	0.765625	0.90625	0.859375	0.890625	0.65625	0.84375
29	33	Session 2	19	Caucasian	Biological Sciences	Undergraduate	0	1	Moderate	Agnostic	United States of America	Yes	19	0.05	100	47	30		1	1	2	0	0	0	1	0.53125	0.734375	0.78125	0.75	0.625	0.71875	0.59375	0.953125	0.8125	0.671875	0.765625	0.890625	0.8125	0.828125	0.9375	0.703125	0.734375	0.78125	0.765625	0.90625	0.859375	0.890625	0.65625	0.84375
29	34	Session 2	19	Caucasian	Biological Sciences	Undergraduate	0	1	Moderate	Agnostic	United States of America	Yes	19	0.05	100	47	30		1	1	2	0	0	0	1	0.53125	0.734375	0.78125	0.75	0.625	0.71875	0.59375	0.953125	0.8125	0.671875	0.765625	0.890625	0.8125	0.828125	0.9375	0.703125	0.734375	0.78125	0.765625	0.90625	0.859375	0.890625	0.65625	0.84375
29	35	Session 2	19	Caucasian	Biological Sciences	Undergraduate	0	1	Moderate	Agnostic	United States of America	Yes	19	0.05	100	47	30		1	1	2	0	0	0	1	0.53125	0.734375	0.78125	0.75	0.625	0.71875	0.59375	0.953125	0.8125	0.671875	0.765625	0.890625	0.8125	0.828125	0.9375	0.703125	0.734375	0.78125	0.765625	0.90625	0.859375	0.890625	0.65625	0.84375
29	36	Session 2	19	Caucasian	Biological Sciences	Undergraduate	0	1	Moderate	Agnostic	United States of America	Yes	19	0.05	100	47	30		1	1	2	0	0	0	1	0.53125	0.734375	0.78125	0.75	0.625	0.71875	0.59375	0.953125	0.8125	0.671875	0.765625	0.890625	0.8125	0.828125	0.9375	0.703125	0.734375	0.78125	0.765625	0.90625	0.859375	0.890625	0.65625	0.84375
30	1	Session 2	20	Hispanic	Bio	Undergraduate	0	0	Moderate	None	U.S.	Yes	20	0.05	100	24	30		1	1	1	0	0	0	1	0.53125	0.734375	0.78125	0.75	0.625	0.71875	0.59375	0.953125	0.8125	0.671875	0.765625	0.890625	0.8125	0.828125	0.9375	0.703125	0.734375	0.78125	0.765625	0.90625	0.859375	0.890625	0.65625	0.84375
30	2	Session 2	20	Hispanic	Bio	Undergraduate	0	0	Moderate	None	U.S.	Yes	20	0.05	100	24	30		1	1	1	0	0	0	1	0.53125	0.734375	0.78125	0.75	0.625	0.71875	0.59375	0.953125	0.8125	0.671875	0.765625	0.890625	0.8125	0.828125	0.9375	0.703125	0.734375	0.78125	0.765625	0.90625	0.859375	0.890625	0.65625	0.84375
30	3	Session 2	20	Hispanic	Bio	Undergraduate	0	0	Moderate	None	U.S.	Yes	20	0.05	100	24	30		1	1	1	0	0	0	1	0.53125	0.734375	0.78125	0.75	0.625	0.71875	0.59375	0.953125	0.8125	0.671875	0.765625	0.890625	0.8125	0.828125	0.9375	0.703125	0.734375	0.78125	0.765625	0.90625	0.859375	0.890625	0.65625	0.84375
30	4	Session 2	20	Hispanic	Bio	Undergraduate	0	0	Moderate	None	U.S.	Yes	20	0.05	100	24	30		1	1	1	0	0	0	1	0.53125	0.734375	0.78125	0.75	0.625	0.71875	0.59375	0.953125	0.8125	0.671875	0.765625	0.890625	0.8125	0.828125	0.9375	0.703125	0.734375	0.78125	0.765625	0.90625	0.859375	0.890625	0.65625	0.84375
30	5	Session 2	20	Hispanic	Bio	Undergraduate	0	0	Moderate	None	U.S.	Yes	20	0.05	100	24	30		1	1	1	0	0	0	1	0.53125	0.734375	0.78125	0.75	0.625	0.71875	0.59375	0.953125	0.8125	0.671875	0.765625	0.890625	0.8125	0.828125	0.9375	0.703125	0.734375	0.78125	0.765625	0.90625	0.859375	0.890625	0.65625	0.84375
30	6	Session 2	20	Hispanic	Bio	Undergraduate	0	0	Moderate	None	U.S.	Yes	20	0.05	100	24	30		1	1	1	0	0	0	1	0.53125	0.734375	0.78125	0.75	0.625	0.71875	0.59375	0.953125	0.8125	0.671875	0.765625	0.890625	0.8125	0.828125	0.9375	0.703125	0.734375	0.78125	0.765625	0.90625	0.859375	0.890625	0.65625	0.84375
30	7	Session 2	20	Hispanic	Bio	Undergraduate	0	0	Moderate	None	U.S.	Yes	20	0.05	100	24	30		1	1	1	0	0	0	1	0.53125	0.734375	0.78125	0.75	0.625	0.71875	0.59375	0.953125	0.8125	0.671875	0.765625	0.890625	0.8125	0.828125	0.9375	0.703125	0.734375	0.78125	0.765625	0.90625	0.859375	0.890625	0.65625	0.84375
30	8	Session 2	20	Hispanic	Bio	Undergraduate	0	0	Moderate	None	U.S.	Yes	20	0.05	100	24	30		1	1	1	0	0	0	1	0.53125	0.734375	0.78125	0.75	0.625	0.71875	0.59375	0.953125	0.8125	0.671875	0.765625	0.890625	0.8125	0.828125	0.9375	0.703125	0.734375	0.78125	0.765625	0.90625	0.859375	0.890625	0.65625	0.84375
30	9	Session 2	20	Hispanic	Bio	Undergraduate	0	0	Moderate	None	U.S.	Yes	20	0.05	100	24	30		1	1	1	0	0	0	1	0.53125	0.734375	0.78125	0.75	0.625	0.71875	0.59375	0.953125	0.8125	0.671875	0.765625	0.890625	0.8125	0.828125	0.9375	0.703125	0.734375	0.78125	0.765625	0.90625	0.859375	0.890625	0.65625	0.84375
30	10	Session 2	20	Hispanic	Bio	Undergraduate	0	0	Moderate	None	U.S.	Yes	20	0.05	100	24	30		1	1	1	0	0	0	1	0.53125	0.734375	0.78125	0.75	0.625	0.71875	0.59375	0.953125	0.8125	0.671875	0.765625	0.890625	0.8125	0.828125	0.9375	0.703125	0.734375	0.78125	0.765625	0.90625	0.859375	0.890625	0.65625	0.84375
30	11	Session 2	20	Hispanic	Bio	Undergraduate	0	0	Moderate	None	U.S.	Yes	20	0.05	100	24	30		1	1	1	0	0	0	1	0.53125	0.734375	0.78125	0.75	0.625	0.71875	0.59375	0.953125	0.8125	0.671875	0.765625	0.890625	0.8125	0.828125	0.9375	0.703125	0.734375	0.78125	0.765625	0.90625	0.859375	0.890625	0.65625	0.84375
30	12	Session 2	20	Hispanic	Bio	Undergraduate	0	0	Moderate	None	U.S.	Yes	20	0.05	100	24	30		1	1	1	0	0	0	1	0.53125	0.734375	0.78125	0.75	0.625	0.71875	0.59375	0.953125	0.8125	0.671875	0.765625	0.890625	0.8125	0.828125	0.9375	0.703125	0.734375	0.78125	0.765625	0.90625	0.859375	0.890625	0.65625	0.84375
30	13	Session 2	20	Hispanic	Bio	Undergraduate	0	0	Moderate	None	U.S.	Yes	20	0.05	100	24	30		1	1	1	0	0	0	1	0.53125	0.734375	0.78125	0.75	0.625	0.71875	0.59375	0.953125	0.8125	0.671875	0.765625	0.890625	0.8125	0.828125	0.9375	0.703125	0.734375	0.78125	0.765625	0.90625	0.859375	0.890625	0.65625	0.84375
30	14	Session 2	20	Hispanic	Bio	Undergraduate	0	0	Moderate	None	U.S.	Yes	20	0.05	100	24	30		1	1	1	0	0	0	1	0.53125	0.734375	0.78125	0.75	0.625	0.71875	0.59375	0.953125	0.8125	0.671875	0.765625	0.890625	0.8125	0.828125	0.9375	0.703125	0.734375	0.78125	0.765625	0.90625	0.859375	0.890625	0.65625	0.84375
30	15	Session 2	20	Hispanic	Bio	Undergraduate	0	0	Moderate	None	U.S.	Yes	20	0.05	100	24	30		1	1	1	0	0	0	1	0.53125	0.734375	0.78125	0.75	0.625	0.71875	0.59375	0.953125	0.8125	0.671875	0.765625	0.890625	0.8125	0.828125	0.9375	0.703125	0.734375	0.78125	0.765625	0.90625	0.859375	0.890625	0.65625	0.84375
30	16	Session 2	20	Hispanic	Bio	Undergraduate	0	0	Moderate	None	U.S.	Yes	20	0.05	100	24	30		1	1	1	0	0	0	1	0.53125	0.734375	0.78125	0.75	0.625	0.71875	0.59375	0.953125	0.8125	0.671875	0.765625	0.890625	0.8125	0.828125	0.9375	0.703125	0.734375	0.78125	0.765625	0.90625	0.859375	0.890625	0.65625	0.84375
30	17	Session 2	20	Hispanic	Bio	Undergraduate	0	0	Moderate	None	U.S.	Yes	20	0.05	100	24	30		1	1	1	0	0	0	1	0.53125	0.734375	0.78125	0.75	0.625	0.71875	0.59375	0.953125	0.8125	0.671875	0.765625	0.890625	0.8125	0.828125	0.9375	0.703125	0.734375	0.78125	0.765625	0.90625	0.859375	0.890625	0.65625	0.84375
30	18	Session 2	20	Hispanic	Bio	Undergraduate	0	0	Moderate	None	U.S.	Yes	20	0.05	100	24	30		1	1	1	0	0	0	1	0.53125	0.734375	0.78125	0.75	0.625	0.71875	0.59375	0.953125	0.8125	0.671875	0.765625	0.890625	0.8125	0.828125	0.9375	0.703125	0.734375	0.78125	0.765625	0.90625	0.859375	0.890625	0.65625	0.84375
30	19	Session 2	20	Hispanic	Bio	Undergraduate	0	0	Moderate	None	U.S.	Yes	20	0.05	100	24	30		1	1	1	0	0	0	1	0.53125	0.734375	0.78125	0.75	0.625	0.71875	0.59375	0.953125	0.8125	0.671875	0.765625	0.890625	0.8125	0.828125	0.9375	0.703125	0.734375	0.78125	0.765625	0.90625	0.859375	0.890625	0.65625	0.84375
30	20	Session 2	20	Hispanic	Bio	Undergraduate	0	0	Moderate	None	U.S.	Yes	20	0.05	100	24	30		1	1	1	0	0	0	1	0.53125	0.734375	0.78125	0.75	0.625	0.71875	0.59375	0.953125	0.8125	0.671875	0.765625	0.890625	0.8125	0.828125	0.9375	0.703125	0.734375	0.78125	0.765625	0.90625	0.859375	0.890625	0.65625	0.84375
30	21	Session 2	20	Hispanic	Bio	Undergraduate	0	0	Moderate	None	U.S.	Yes	20	0.05	100	24	30		1	1	1	0	0	0	1	0.53125	0.734375	0.78125	0.75	0.625	0.71875	0.59375	0.953125	0.8125	0.671875	0.765625	0.890625	0.8125	0.828125	0.9375	0.703125	0.734375	0.78125	0.765625	0.90625	0.859375	0.890625	0.65625	0.84375
30	22	Session 2	20	Hispanic	Bio	Undergraduate	0	0	Moderate	None	U.S.	Yes	20	0.05	100	24	30		1	1	1	0	0	0	1	0.53125	0.734375	0.78125	0.75	0.625	0.71875	0.59375	0.953125	0.8125	0.671875	0.765625	0.890625	0.8125	0.828125	0.9375	0.703125	0.734375	0.78125	0.765625	0.90625	0.859375	0.890625	0.65625	0.84375
30	23	Session 2	20	Hispanic	Bio	Undergraduate	0	0	Moderate	None	U.S.	Yes	20	0.05	100	24	30		1	1	1	0	0	0	1	0.53125	0.734375	0.78125	0.75	0.625	0.71875	0.59375	0.953125	0.8125	0.671875	0.765625	0.890625	0.8125	0.828125	0.9375	0.703125	0.734375	0.78125	0.765625	0.90625	0.859375	0.890625	0.65625	0.84375
30	24	Session 2	20	Hispanic	Bio	Undergraduate	0	0	Moderate	None	U.S.	Yes	20	0.05	100	24	30		1	1	1	0	0	0	1	0.53125	0.734375	0.78125	0.75	0.625	0.71875	0.59375	0.953125	0.8125	0.671875	0.765625	0.890625	0.8125	0.828125	0.9375	0.703125	0.734375	0.78125	0.765625	0.90625	0.859375	0.890625	0.65625	0.84375
30	25	Session 2	20	Hispanic	Bio	Undergraduate	0	0	Moderate	None	U.S.	Yes	20	0.05	100	24	30		1	1	1	0	0	0	1	0.53125	0.734375	0.78125	0.75	0.625	0.71875	0.59375	0.953125	0.8125	0.671875	0.765625	0.890625	0.8125	0.828125	0.9375	0.703125	0.734375	0.78125	0.765625	0.90625	0.859375	0.890625	0.65625	0.84375
30	26	Session 2	20	Hispanic	Bio	Undergraduate	0	0	Moderate	None	U.S.	Yes	20	0.05	100	24	30		1	1	1	0	0	0	1	0.53125	0.734375	0.78125	0.75	0.625	0.71875	0.59375	0.953125	0.8125	0.671875	0.765625	0.890625	0.8125	0.828125	0.9375	0.703125	0.734375	0.78125	0.765625	0.90625	0.859375	0.890625	0.65625	0.84375
30	27	Session 2	20	Hispanic	Bio	Undergraduate	0	0	Moderate	None	U.S.	Yes	20	0.05	100	24	30		1	1	1	0	0	0	1	0.53125	0.734375	0.78125	0.75	0.625	0.71875	0.59375	0.953125	0.8125	0.671875	0.765625	0.890625	0.8125	0.828125	0.9375	0.703125	0.734375	0.78125	0.765625	0.90625	0.859375	0.890625	0.65625	0.84375
30	28	Session 2	20	Hispanic	Bio	Undergraduate	0	0	Moderate	None	U.S.	Yes	20	0.05	100	24	30		1	1	1	0	0	0	1	0.53125	0.734375	0.78125	0.75	0.625	0.71875	0.59375	0.953125	0.8125	0.671875	0.765625	0.890625	0.8125	0.828125	0.9375	0.703125	0.734375	0.78125	0.765625	0.90625	0.859375	0.890625	0.65625	0.84375
30	29	Session 2	20	Hispanic	Bio	Undergraduate	0	0	Moderate	None	U.S.	Yes	20	0.05	100	24	30		1	1	1	0	0	0	1	0.53125	0.734375	0.78125	0.75	0.625	0.71875	0.59375	0.953125	0.8125	0.671875	0.765625	0.890625	0.8125	0.828125	0.9375	0.703125	0.734375	0.78125	0.765625	0.90625	0.859375	0.890625	0.65625	0.84375
30	30	Session 2	20	Hispanic	Bio	Undergraduate	0	0	Moderate	None	U.S.	Yes	20	0.05	100	24	30		1	1	1	0	0	0	1	0.53125	0.734375	0.78125	0.75	0.625	0.71875	0.59375	0.953125	0.8125	0.671875	0.765625	0.890625	0.8125	0.828125	0.9375	0.703125	0.734375	0.78125	0.765625	0.90625	0.859375	0.890625	0.65625	0.84375
30	31	Session 2	20	Hispanic	Bio	Undergraduate	0	0	Moderate	None	U.S.	Yes	20	0.05	100	24	30		1	1	1	0	0	0	1	0.53125	0.734375	0.78125	0.75	0.625	0.71875	0.59375	0.953125	0.8125	0.671875	0.765625	0.890625	0.8125	0.828125	0.9375	0.703125	0.734375	0.78125	0.765625	0.90625	0.859375	0.890625	0.65625	0.84375
30	32	Session 2	20	Hispanic	Bio	Undergraduate	0	0	Moderate	None	U.S.	Yes	20	0.05	100	24	30		1	1	1	0	0	0	1	0.53125	0.734375	0.78125	0.75	0.625	0.71875	0.59375	0.953125	0.8125	0.671875	0.765625	0.890625	0.8125	0.828125	0.9375	0.703125	0.734375	0.78125	0.765625	0.90625	0.859375	0.890625	0.65625	0.84375
30	33	Session 2	20	Hispanic	Bio	Undergraduate	0	0	Moderate	None	U.S.	Yes	20	0.05	100	24	30		1	1	1	0	0	0	1	0.53125	0.734375	0.78125	0.75	0.625	0.71875	0.59375	0.953125	0.8125	0.671875	0.765625	0.890625	0.8125	0.828125	0.9375	0.703125	0.734375	0.78125	0.765625	0.90625	0.859375	0.890625	0.65625	0.84375
30	34	Session 2	20	Hispanic	Bio	Undergraduate	0	0	Moderate	None	U.S.	Yes	20	0.05	100	24	30		1	1	1	0	0	0	1	0.53125	0.734375	0.78125	0.75	0.625	0.71875	0.59375	0.953125	0.8125	0.671875	0.765625	0.890625	0.8125	0.828125	0.9375	0.703125	0.734375	0.78125	0.765625	0.90625	0.859375	0.890625	0.65625	0.84375
30	35	Session 2	20	Hispanic	Bio	Undergraduate	0	0	Moderate	None	U.S.	Yes	20	0.05	100	24	30		1	1	1	0	0	0	1	0.53125	0.734375	0.78125	0.75	0.625	0.71875	0.59375	0.953125	0.8125	0.671875	0.765625	0.890625	0.8125	0.828125	0.9375	0.703125	0.734375	0.78125	0.765625	0.90625	0.859375	0.890625	0.65625	0.84375
30	36	Session 2	20	Hispanic	Bio	Undergraduate	0	0	Moderate	None	U.S.	Yes	20	0.05	100	24	30		1	1	1	0	0	0	1	0.53125	0.734375	0.78125	0.75	0.625	0.71875	0.59375	0.953125	0.8125	0.671875	0.765625	0.890625	0.8125	0.828125	0.9375	0.703125	0.734375	0.78125	0.765625	0.90625	0.859375	0.890625	0.65625	0.84375
31	1	Session 2	23	Hispanic	Computer Game Science	Undergraduate	0	1	Conservative	Christian	USA	No	23	0.05	5	47	29		1	0	3	0	0	0	1	0.53125	0.734375	0.78125	0.75	0.625	0.71875	0.59375	0.953125	0.8125	0.671875	0.765625	0.890625	0.8125	0.828125	0.9375	0.703125	0.734375	0.78125	0.765625	0.90625	0.859375	0.890625	0.65625	0.84375
31	2	Session 2	23	Hispanic	Computer Game Science	Undergraduate	0	1	Conservative	Christian	USA	No	23	0.05	5	47	29		1	0	3	0	0	0	1	0.53125	0.734375	0.78125	0.75	0.625	0.71875	0.59375	0.953125	0.8125	0.671875	0.765625	0.890625	0.8125	0.828125	0.9375	0.703125	0.734375	0.78125	0.765625	0.90625	0.859375	0.890625	0.65625	0.84375
31	3	Session 2	23	Hispanic	Computer Game Science	Undergraduate	0	1	Conservative	Christian	USA	No	23	0.05	5	47	29		1	0	3	0	0	0	1	0.53125	0.734375	0.78125	0.75	0.625	0.71875	0.59375	0.953125	0.8125	0.671875	0.765625	0.890625	0.8125	0.828125	0.9375	0.703125	0.734375	0.78125	0.765625	0.90625	0.859375	0.890625	0.65625	0.84375
31	4	Session 2	23	Hispanic	Computer Game Science	Undergraduate	0	1	Conservative	Christian	USA	No	23	0.05	5	47	29		1	0	3	0	0	0	1	0.53125	0.734375	0.78125	0.75	0.625	0.71875	0.59375	0.953125	0.8125	0.671875	0.765625	0.890625	0.8125	0.828125	0.9375	0.703125	0.734375	0.78125	0.765625	0.90625	0.859375	0.890625	0.65625	0.84375
31	5	Session 2	23	Hispanic	Computer Game Science	Undergraduate	0	1	Conservative	Christian	USA	No	23	0.05	5	47	29		1	0	3	0	0	0	1	0.53125	0.734375	0.78125	0.75	0.625	0.71875	0.59375	0.953125	0.8125	0.671875	0.765625	0.890625	0.8125	0.828125	0.9375	0.703125	0.734375	0.78125	0.765625	0.90625	0.859375	0.890625	0.65625	0.84375
31	6	Session 2	23	Hispanic	Computer Game Science	Undergraduate	0	1	Conservative	Christian	USA	No	23	0.05	5	47	29		1	0	3	0	0	0	1	0.53125	0.734375	0.78125	0.75	0.625	0.71875	0.59375	0.953125	0.8125	0.671875	0.765625	0.890625	0.8125	0.828125	0.9375	0.703125	0.734375	0.78125	0.765625	0.90625	0.859375	0.890625	0.65625	0.84375
31	7	Session 2	23	Hispanic	Computer Game Science	Undergraduate	0	1	Conservative	Christian	USA	No	23	0.05	5	47	29		1	0	3	0	0	0	1	0.53125	0.734375	0.78125	0.75	0.625	0.71875	0.59375	0.953125	0.8125	0.671875	0.765625	0.890625	0.8125	0.828125	0.9375	0.703125	0.734375	0.78125	0.765625	0.90625	0.859375	0.890625	0.65625	0.84375
31	8	Session 2	23	Hispanic	Computer Game Science	Undergraduate	0	1	Conservative	Christian	USA	No	23	0.05	5	47	29		1	0	3	0	0	0	1	0.53125	0.734375	0.78125	0.75	0.625	0.71875	0.59375	0.953125	0.8125	0.671875	0.765625	0.890625	0.8125	0.828125	0.9375	0.703125	0.734375	0.78125	0.765625	0.90625	0.859375	0.890625	0.65625	0.84375
31	9	Session 2	23	Hispanic	Computer Game Science	Undergraduate	0	1	Conservative	Christian	USA	No	23	0.05	5	47	29		1	0	3	0	0	0	1	0.53125	0.734375	0.78125	0.75	0.625	0.71875	0.59375	0.953125	0.8125	0.671875	0.765625	0.890625	0.8125	0.828125	0.9375	0.703125	0.734375	0.78125	0.765625	0.90625	0.859375	0.890625	0.65625	0.84375
31	10	Session 2	23	Hispanic	Computer Game Science	Undergraduate	0	1	Conservative	Christian	USA	No	23	0.05	5	47	29		1	0	3	0	0	0	1	0.53125	0.734375	0.78125	0.75	0.625	0.71875	0.59375	0.953125	0.8125	0.671875	0.765625	0.890625	0.8125	0.828125	0.9375	0.703125	0.734375	0.78125	0.765625	0.90625	0.859375	0.890625	0.65625	0.84375
31	11	Session 2	23	Hispanic	Computer Game Science	Undergraduate	0	1	Conservative	Christian	USA	No	23	0.05	5	47	29		1	0	3	0	0	0	1	0.53125	0.734375	0.78125	0.75	0.625	0.71875	0.59375	0.953125	0.8125	0.671875	0.765625	0.890625	0.8125	0.828125	0.9375	0.703125	0.734375	0.78125	0.765625	0.90625	0.859375	0.890625	0.65625	0.84375
31	12	Session 2	23	Hispanic	Computer Game Science	Undergraduate	0	1	Conservative	Christian	USA	No	23	0.05	5	47	29		1	0	3	0	0	0	1	0.53125	0.734375	0.78125	0.75	0.625	0.71875	0.59375	0.953125	0.8125	0.671875	0.765625	0.890625	0.8125	0.828125	0.9375	0.703125	0.734375	0.78125	0.765625	0.90625	0.859375	0.890625	0.65625	0.84375
31	13	Session 2	23	Hispanic	Computer Game Science	Undergraduate	0	1	Conservative	Christian	USA	No	23	0.05	5	47	29		1	0	3	0	0	0	1	0.53125	0.734375	0.78125	0.75	0.625	0.71875	0.59375	0.953125	0.8125	0.671875	0.765625	0.890625	0.8125	0.828125	0.9375	0.703125	0.734375	0.78125	0.765625	0.90625	0.859375	0.890625	0.65625	0.84375
31	14	Session 2	23	Hispanic	Computer Game Science	Undergraduate	0	1	Conservative	Christian	USA	No	23	0.05	5	47	29		1	0	3	0	0	0	1	0.53125	0.734375	0.78125	0.75	0.625	0.71875	0.59375	0.953125	0.8125	0.671875	0.765625	0.890625	0.8125	0.828125	0.9375	0.703125	0.734375	0.78125	0.765625	0.90625	0.859375	0.890625	0.65625	0.84375
31	15	Session 2	23	Hispanic	Computer Game Science	Undergraduate	0	1	Conservative	Christian	USA	No	23	0.05	5	47	29		1	0	3	0	0	0	1	0.53125	0.734375	0.78125	0.75	0.625	0.71875	0.59375	0.953125	0.8125	0.671875	0.765625	0.890625	0.8125	0.828125	0.9375	0.703125	0.734375	0.78125	0.765625	0.90625	0.859375	0.890625	0.65625	0.84375
31	16	Session 2	23	Hispanic	Computer Game Science	Undergraduate	0	1	Conservative	Christian	USA	No	23	0.05	5	47	29		1	0	3	0	0	0	1	0.53125	0.734375	0.78125	0.75	0.625	0.71875	0.59375	0.953125	0.8125	0.671875	0.765625	0.890625	0.8125	0.828125	0.9375	0.703125	0.734375	0.78125	0.765625	0.90625	0.859375	0.890625	0.65625	0.84375
31	17	Session 2	23	Hispanic	Computer Game Science	Undergraduate	0	1	Conservative	Christian	USA	No	23	0.05	5	47	29		1	0	3	0	0	0	1	0.53125	0.734375	0.78125	0.75	0.625	0.71875	0.59375	0.953125	0.8125	0.671875	0.765625	0.890625	0.8125	0.828125	0.9375	0.703125	0.734375	0.78125	0.765625	0.90625	0.859375	0.890625	0.65625	0.84375
31	18	Session 2	23	Hispanic	Computer Game Science	Undergraduate	0	1	Conservative	Christian	USA	No	23	0.05	5	47	29		1	0	3	0	0	0	1	0.53125	0.734375	0.78125	0.75	0.625	0.71875	0.59375	0.953125	0.8125	0.671875	0.765625	0.890625	0.8125	0.828125	0.9375	0.703125	0.734375	0.78125	0.765625	0.90625	0.859375	0.890625	0.65625	0.84375
31	19	Session 2	23	Hispanic	Computer Game Science	Undergraduate	0	1	Conservative	Christian	USA	No	23	0.05	5	47	29		1	0	3	0	0	0	1	0.53125	0.734375	0.78125	0.75	0.625	0.71875	0.59375	0.953125	0.8125	0.671875	0.765625	0.890625	0.8125	0.828125	0.9375	0.703125	0.734375	0.78125	0.765625	0.90625	0.859375	0.890625	0.65625	0.84375
31	20	Session 2	23	Hispanic	Computer Game Science	Undergraduate	0	1	Conservative	Christian	USA	No	23	0.05	5	47	29		1	0	3	0	0	0	1	0.53125	0.734375	0.78125	0.75	0.625	0.71875	0.59375	0.953125	0.8125	0.671875	0.765625	0.890625	0.8125	0.828125	0.9375	0.703125	0.734375	0.78125	0.765625	0.90625	0.859375	0.890625	0.65625	0.84375
31	21	Session 2	23	Hispanic	Computer Game Science	Undergraduate	0	1	Conservative	Christian	USA	No	23	0.05	5	47	29		1	0	3	0	0	0	1	0.53125	0.734375	0.78125	0.75	0.625	0.71875	0.59375	0.953125	0.8125	0.671875	0.765625	0.890625	0.8125	0.828125	0.9375	0.703125	0.734375	0.78125	0.765625	0.90625	0.859375	0.890625	0.65625	0.84375
31	22	Session 2	23	Hispanic	Computer Game Science	Undergraduate	0	1	Conservative	Christian	USA	No	23	0.05	5	47	29		1	0	3	0	0	0	1	0.53125	0.734375	0.78125	0.75	0.625	0.71875	0.59375	0.953125	0.8125	0.671875	0.765625	0.890625	0.8125	0.828125	0.9375	0.703125	0.734375	0.78125	0.765625	0.90625	0.859375	0.890625	0.65625	0.84375
31	23	Session 2	23	Hispanic	Computer Game Science	Undergraduate	0	1	Conservative	Christian	USA	No	23	0.05	5	47	29		1	0	3	0	0	0	1	0.53125	0.734375	0.78125	0.75	0.625	0.71875	0.59375	0.953125	0.8125	0.671875	0.765625	0.890625	0.8125	0.828125	0.9375	0.703125	0.734375	0.78125	0.765625	0.90625	0.859375	0.890625	0.65625	0.84375
31	24	Session 2	23	Hispanic	Computer Game Science	Undergraduate	0	1	Conservative	Christian	USA	No	23	0.05	5	47	29		1	0	3	0	0	0	1	0.53125	0.734375	0.78125	0.75	0.625	0.71875	0.59375	0.953125	0.8125	0.671875	0.765625	0.890625	0.8125	0.828125	0.9375	0.703125	0.734375	0.78125	0.765625	0.90625	0.859375	0.890625	0.65625	0.84375
31	25	Session 2	23	Hispanic	Computer Game Science	Undergraduate	0	1	Conservative	Christian	USA	No	23	0.05	5	47	29		1	0	3	0	0	0	1	0.53125	0.734375	0.78125	0.75	0.625	0.71875	0.59375	0.953125	0.8125	0.671875	0.765625	0.890625	0.8125	0.828125	0.9375	0.703125	0.734375	0.78125	0.765625	0.90625	0.859375	0.890625	0.65625	0.84375
31	26	Session 2	23	Hispanic	Computer Game Science	Undergraduate	0	1	Conservative	Christian	USA	No	23	0.05	5	47	29		1	0	3	0	0	0	1	0.53125	0.734375	0.78125	0.75	0.625	0.71875	0.59375	0.953125	0.8125	0.671875	0.765625	0.890625	0.8125	0.828125	0.9375	0.703125	0.734375	0.78125	0.765625	0.90625	0.859375	0.890625	0.65625	0.84375
31	27	Session 2	23	Hispanic	Computer Game Science	Undergraduate	0	1	Conservative	Christian	USA	No	23	0.05	5	47	29		1	0	3	0	0	0	1	0.53125	0.734375	0.78125	0.75	0.625	0.71875	0.59375	0.953125	0.8125	0.671875	0.765625	0.890625	0.8125	0.828125	0.9375	0.703125	0.734375	0.78125	0.765625	0.90625	0.859375	0.890625	0.65625	0.84375
31	28	Session 2	23	Hispanic	Computer Game Science	Undergraduate	0	1	Conservative	Christian	USA	No	23	0.05	5	47	29		1	0	3	0	0	0	1	0.53125	0.734375	0.78125	0.75	0.625	0.71875	0.59375	0.953125	0.8125	0.671875	0.765625	0.890625	0.8125	0.828125	0.9375	0.703125	0.734375	0.78125	0.765625	0.90625	0.859375	0.890625	0.65625	0.84375
31	29	Session 2	23	Hispanic	Computer Game Science	Undergraduate	0	1	Conservative	Christian	USA	No	23	0.05	5	47	29		1	0	3	0	0	0	1	0.53125	0.734375	0.78125	0.75	0.625	0.71875	0.59375	0.953125	0.8125	0.671875	0.765625	0.890625	0.8125	0.828125	0.9375	0.703125	0.734375	0.78125	0.765625	0.90625	0.859375	0.890625	0.65625	0.84375
31	30	Session 2	23	Hispanic	Computer Game Science	Undergraduate	0	1	Conservative	Christian	USA	No	23	0.05	5	47	29		1	0	3	0	0	0	1	0.53125	0.734375	0.78125	0.75	0.625	0.71875	0.59375	0.953125	0.8125	0.671875	0.765625	0.890625	0.8125	0.828125	0.9375	0.703125	0.734375	0.78125	0.765625	0.90625	0.859375	0.890625	0.65625	0.84375
31	31	Session 2	23	Hispanic	Computer Game Science	Undergraduate	0	1	Conservative	Christian	USA	No	23	0.05	5	47	29		1	0	3	0	0	0	1	0.53125	0.734375	0.78125	0.75	0.625	0.71875	0.59375	0.953125	0.8125	0.671875	0.765625	0.890625	0.8125	0.828125	0.9375	0.703125	0.734375	0.78125	0.765625	0.90625	0.859375	0.890625	0.65625	0.84375
31	32	Session 2	23	Hispanic	Computer Game Science	Undergraduate	0	1	Conservative	Christian	USA	No	23	0.05	5	47	29		1	0	3	0	0	0	1	0.53125	0.734375	0.78125	0.75	0.625	0.71875	0.59375	0.953125	0.8125	0.671875	0.765625	0.890625	0.8125	0.828125	0.9375	0.703125	0.734375	0.78125	0.765625	0.90625	0.859375	0.890625	0.65625	0.84375
31	33	Session 2	23	Hispanic	Computer Game Science	Undergraduate	0	1	Conservative	Christian	USA	No	23	0.05	5	47	29		1	0	3	0	0	0	1	0.53125	0.734375	0.78125	0.75	0.625	0.71875	0.59375	0.953125	0.8125	0.671875	0.765625	0.890625	0.8125	0.828125	0.9375	0.703125	0.734375	0.78125	0.765625	0.90625	0.859375	0.890625	0.65625	0.84375
31	34	Session 2	23	Hispanic	Computer Game Science	Undergraduate	0	1	Conservative	Christian	USA	No	23	0.05	5	47	29		1	0	3	0	0	0	1	0.53125	0.734375	0.78125	0.75	0.625	0.71875	0.59375	0.953125	0.8125	0.671875	0.765625	0.890625	0.8125	0.828125	0.9375	0.703125	0.734375	0.78125	0.765625	0.90625	0.859375	0.890625	0.65625	0.84375
31	35	Session 2	23	Hispanic	Computer Game Science	Undergraduate	0	1	Conservative	Christian	USA	No	23	0.05	5	47	29		1	0	3	0	0	0	1	0.53125	0.734375	0.78125	0.75	0.625	0.71875	0.59375	0.953125	0.8125	0.671875	0.765625	0.890625	0.8125	0.828125	0.9375	0.703125	0.734375	0.78125	0.765625	0.90625	0.859375	0.890625	0.65625	0.84375
31	36	Session 2	23	Hispanic	Computer Game Science	Undergraduate	0	1	Conservative	Christian	USA	No	23	0.05	5	47	29		1	0	3	0	0	0	1	0.53125	0.734375	0.78125	0.75	0.625	0.71875	0.59375	0.953125	0.8125	0.671875	0.765625	0.890625	0.8125	0.828125	0.9375	0.703125	0.734375	0.78125	0.765625	0.90625	0.859375	0.890625	0.65625	0.84375
32	1	Session 2	18	Hispanic	Psychology and Social Behavior	Undergraduate	1	0	Liberal	Catholic	U.S.A	No	18	10	100	12	27		1	0	0	0	0	0	1	0.53125	0.734375	0.78125	0.75	0.625	0.71875	0.59375	0.953125	0.8125	0.671875	0.765625	0.890625	0.8125	0.828125	0.9375	0.703125	0.734375	0.78125	0.765625	0.90625	0.859375	0.890625	0.65625	0.84375
32	2	Session 2	18	Hispanic	Psychology and Social Behavior	Undergraduate	1	0	Liberal	Catholic	U.S.A	No	18	10	100	12	27		1	0	0	0	0	0	1	0.53125	0.734375	0.78125	0.75	0.625	0.71875	0.59375	0.953125	0.8125	0.671875	0.765625	0.890625	0.8125	0.828125	0.9375	0.703125	0.734375	0.78125	0.765625	0.90625	0.859375	0.890625	0.65625	0.84375
32	3	Session 2	18	Hispanic	Psychology and Social Behavior	Undergraduate	1	0	Liberal	Catholic	U.S.A	No	18	10	100	12	27		1	0	0	0	0	0	1	0.53125	0.734375	0.78125	0.75	0.625	0.71875	0.59375	0.953125	0.8125	0.671875	0.765625	0.890625	0.8125	0.828125	0.9375	0.703125	0.734375	0.78125	0.765625	0.90625	0.859375	0.890625	0.65625	0.84375
32	4	Session 2	18	Hispanic	Psychology and Social Behavior	Undergraduate	1	0	Liberal	Catholic	U.S.A	No	18	10	100	12	27		1	0	0	0	0	0	1	0.53125	0.734375	0.78125	0.75	0.625	0.71875	0.59375	0.953125	0.8125	0.671875	0.765625	0.890625	0.8125	0.828125	0.9375	0.703125	0.734375	0.78125	0.765625	0.90625	0.859375	0.890625	0.65625	0.84375
32	5	Session 2	18	Hispanic	Psychology and Social Behavior	Undergraduate	1	0	Liberal	Catholic	U.S.A	No	18	10	100	12	27		1	0	0	0	0	0	1	0.53125	0.734375	0.78125	0.75	0.625	0.71875	0.59375	0.953125	0.8125	0.671875	0.765625	0.890625	0.8125	0.828125	0.9375	0.703125	0.734375	0.78125	0.765625	0.90625	0.859375	0.890625	0.65625	0.84375
32	6	Session 2	18	Hispanic	Psychology and Social Behavior	Undergraduate	1	0	Liberal	Catholic	U.S.A	No	18	10	100	12	27		1	0	0	0	0	0	1	0.53125	0.734375	0.78125	0.75	0.625	0.71875	0.59375	0.953125	0.8125	0.671875	0.765625	0.890625	0.8125	0.828125	0.9375	0.703125	0.734375	0.78125	0.765625	0.90625	0.859375	0.890625	0.65625	0.84375
32	7	Session 2	18	Hispanic	Psychology and Social Behavior	Undergraduate	1	0	Liberal	Catholic	U.S.A	No	18	10	100	12	27		1	0	0	0	0	0	1	0.53125	0.734375	0.78125	0.75	0.625	0.71875	0.59375	0.953125	0.8125	0.671875	0.765625	0.890625	0.8125	0.828125	0.9375	0.703125	0.734375	0.78125	0.765625	0.90625	0.859375	0.890625	0.65625	0.84375
32	8	Session 2	18	Hispanic	Psychology and Social Behavior	Undergraduate	1	0	Liberal	Catholic	U.S.A	No	18	10	100	12	27		1	0	0	0	0	0	1	0.53125	0.734375	0.78125	0.75	0.625	0.71875	0.59375	0.953125	0.8125	0.671875	0.765625	0.890625	0.8125	0.828125	0.9375	0.703125	0.734375	0.78125	0.765625	0.90625	0.859375	0.890625	0.65625	0.84375
32	9	Session 2	18	Hispanic	Psychology and Social Behavior	Undergraduate	1	0	Liberal	Catholic	U.S.A	No	18	10	100	12	27		1	0	0	0	0	0	1	0.53125	0.734375	0.78125	0.75	0.625	0.71875	0.59375	0.953125	0.8125	0.671875	0.765625	0.890625	0.8125	0.828125	0.9375	0.703125	0.734375	0.78125	0.765625	0.90625	0.859375	0.890625	0.65625	0.84375
32	10	Session 2	18	Hispanic	Psychology and Social Behavior	Undergraduate	1	0	Liberal	Catholic	U.S.A	No	18	10	100	12	27		1	0	0	0	0	0	1	0.53125	0.734375	0.78125	0.75	0.625	0.71875	0.59375	0.953125	0.8125	0.671875	0.765625	0.890625	0.8125	0.828125	0.9375	0.703125	0.734375	0.78125	0.765625	0.90625	0.859375	0.890625	0.65625	0.84375
32	11	Session 2	18	Hispanic	Psychology and Social Behavior	Undergraduate	1	0	Liberal	Catholic	U.S.A	No	18	10	100	12	27		1	0	0	0	0	0	1	0.53125	0.734375	0.78125	0.75	0.625	0.71875	0.59375	0.953125	0.8125	0.671875	0.765625	0.890625	0.8125	0.828125	0.9375	0.703125	0.734375	0.78125	0.765625	0.90625	0.859375	0.890625	0.65625	0.84375
32	12	Session 2	18	Hispanic	Psychology and Social Behavior	Undergraduate	1	0	Liberal	Catholic	U.S.A	No	18	10	100	12	27		1	0	0	0	0	0	1	0.53125	0.734375	0.78125	0.75	0.625	0.71875	0.59375	0.953125	0.8125	0.671875	0.765625	0.890625	0.8125	0.828125	0.9375	0.703125	0.734375	0.78125	0.765625	0.90625	0.859375	0.890625	0.65625	0.84375
32	13	Session 2	18	Hispanic	Psychology and Social Behavior	Undergraduate	1	0	Liberal	Catholic	U.S.A	No	18	10	100	12	27		1	0	0	0	0	0	1	0.53125	0.734375	0.78125	0.75	0.625	0.71875	0.59375	0.953125	0.8125	0.671875	0.765625	0.890625	0.8125	0.828125	0.9375	0.703125	0.734375	0.78125	0.765625	0.90625	0.859375	0.890625	0.65625	0.84375
32	14	Session 2	18	Hispanic	Psychology and Social Behavior	Undergraduate	1	0	Liberal	Catholic	U.S.A	No	18	10	100	12	27		1	0	0	0	0	0	1	0.53125	0.734375	0.78125	0.75	0.625	0.71875	0.59375	0.953125	0.8125	0.671875	0.765625	0.890625	0.8125	0.828125	0.9375	0.703125	0.734375	0.78125	0.765625	0.90625	0.859375	0.890625	0.65625	0.84375
32	15	Session 2	18	Hispanic	Psychology and Social Behavior	Undergraduate	1	0	Liberal	Catholic	U.S.A	No	18	10	100	12	27		1	0	0	0	0	0	1	0.53125	0.734375	0.78125	0.75	0.625	0.71875	0.59375	0.953125	0.8125	0.671875	0.765625	0.890625	0.8125	0.828125	0.9375	0.703125	0.734375	0.78125	0.765625	0.90625	0.859375	0.890625	0.65625	0.84375
32	16	Session 2	18	Hispanic	Psychology and Social Behavior	Undergraduate	1	0	Liberal	Catholic	U.S.A	No	18	10	100	12	27		1	0	0	0	0	0	1	0.53125	0.734375	0.78125	0.75	0.625	0.71875	0.59375	0.953125	0.8125	0.671875	0.765625	0.890625	0.8125	0.828125	0.9375	0.703125	0.734375	0.78125	0.765625	0.90625	0.859375	0.890625	0.65625	0.84375
32	17	Session 2	18	Hispanic	Psychology and Social Behavior	Undergraduate	1	0	Liberal	Catholic	U.S.A	No	18	10	100	12	27		1	0	0	0	0	0	1	0.53125	0.734375	0.78125	0.75	0.625	0.71875	0.59375	0.953125	0.8125	0.671875	0.765625	0.890625	0.8125	0.828125	0.9375	0.703125	0.734375	0.78125	0.765625	0.90625	0.859375	0.890625	0.65625	0.84375
32	18	Session 2	18	Hispanic	Psychology and Social Behavior	Undergraduate	1	0	Liberal	Catholic	U.S.A	No	18	10	100	12	27		1	0	0	0	0	0	1	0.53125	0.734375	0.78125	0.75	0.625	0.71875	0.59375	0.953125	0.8125	0.671875	0.765625	0.890625	0.8125	0.828125	0.9375	0.703125	0.734375	0.78125	0.765625	0.90625	0.859375	0.890625	0.65625	0.84375
32	19	Session 2	18	Hispanic	Psychology and Social Behavior	Undergraduate	1	0	Liberal	Catholic	U.S.A	No	18	10	100	12	27		1	0	0	0	0	0	1	0.53125	0.734375	0.78125	0.75	0.625	0.71875	0.59375	0.953125	0.8125	0.671875	0.765625	0.890625	0.8125	0.828125	0.9375	0.703125	0.734375	0.78125	0.765625	0.90625	0.859375	0.890625	0.65625	0.84375
32	20	Session 2	18	Hispanic	Psychology and Social Behavior	Undergraduate	1	0	Liberal	Catholic	U.S.A	No	18	10	100	12	27		1	0	0	0	0	0	1	0.53125	0.734375	0.78125	0.75	0.625	0.71875	0.59375	0.953125	0.8125	0.671875	0.765625	0.890625	0.8125	0.828125	0.9375	0.703125	0.734375	0.78125	0.765625	0.90625	0.859375	0.890625	0.65625	0.84375
32	21	Session 2	18	Hispanic	Psychology and Social Behavior	Undergraduate	1	0	Liberal	Catholic	U.S.A	No	18	10	100	12	27		1	0	0	0	0	0	1	0.53125	0.734375	0.78125	0.75	0.625	0.71875	0.59375	0.953125	0.8125	0.671875	0.765625	0.890625	0.8125	0.828125	0.9375	0.703125	0.734375	0.78125	0.765625	0.90625	0.859375	0.890625	0.65625	0.84375
32	22	Session 2	18	Hispanic	Psychology and Social Behavior	Undergraduate	1	0	Liberal	Catholic	U.S.A	No	18	10	100	12	27		1	0	0	0	0	0	1	0.53125	0.734375	0.78125	0.75	0.625	0.71875	0.59375	0.953125	0.8125	0.671875	0.765625	0.890625	0.8125	0.828125	0.9375	0.703125	0.734375	0.78125	0.765625	0.90625	0.859375	0.890625	0.65625	0.84375
32	23	Session 2	18	Hispanic	Psychology and Social Behavior	Undergraduate	1	0	Liberal	Catholic	U.S.A	No	18	10	100	12	27		1	0	0	0	0	0	1	0.53125	0.734375	0.78125	0.75	0.625	0.71875	0.59375	0.953125	0.8125	0.671875	0.765625	0.890625	0.8125	0.828125	0.9375	0.703125	0.734375	0.78125	0.765625	0.90625	0.859375	0.890625	0.65625	0.84375
32	24	Session 2	18	Hispanic	Psychology and Social Behavior	Undergraduate	1	0	Liberal	Catholic	U.S.A	No	18	10	100	12	27		1	0	0	0	0	0	1	0.53125	0.734375	0.78125	0.75	0.625	0.71875	0.59375	0.953125	0.8125	0.671875	0.765625	0.890625	0.8125	0.828125	0.9375	0.703125	0.734375	0.78125	0.765625	0.90625	0.859375	0.890625	0.65625	0.84375
32	25	Session 2	18	Hispanic	Psychology and Social Behavior	Undergraduate	1	0	Liberal	Catholic	U.S.A	No	18	10	100	12	27		1	0	0	0	0	0	1	0.53125	0.734375	0.78125	0.75	0.625	0.71875	0.59375	0.953125	0.8125	0.671875	0.765625	0.890625	0.8125	0.828125	0.9375	0.703125	0.734375	0.78125	0.765625	0.90625	0.859375	0.890625	0.65625	0.84375
32	26	Session 2	18	Hispanic	Psychology and Social Behavior	Undergraduate	1	0	Liberal	Catholic	U.S.A	No	18	10	100	12	27		1	0	0	0	0	0	1	0.53125	0.734375	0.78125	0.75	0.625	0.71875	0.59375	0.953125	0.8125	0.671875	0.765625	0.890625	0.8125	0.828125	0.9375	0.703125	0.734375	0.78125	0.765625	0.90625	0.859375	0.890625	0.65625	0.84375
32	27	Session 2	18	Hispanic	Psychology and Social Behavior	Undergraduate	1	0	Liberal	Catholic	U.S.A	No	18	10	100	12	27		1	0	0	0	0	0	1	0.53125	0.734375	0.78125	0.75	0.625	0.71875	0.59375	0.953125	0.8125	0.671875	0.765625	0.890625	0.8125	0.828125	0.9375	0.703125	0.734375	0.78125	0.765625	0.90625	0.859375	0.890625	0.65625	0.84375
32	28	Session 2	18	Hispanic	Psychology and Social Behavior	Undergraduate	1	0	Liberal	Catholic	U.S.A	No	18	10	100	12	27		1	0	0	0	0	0	1	0.53125	0.734375	0.78125	0.75	0.625	0.71875	0.59375	0.953125	0.8125	0.671875	0.765625	0.890625	0.8125	0.828125	0.9375	0.703125	0.734375	0.78125	0.765625	0.90625	0.859375	0.890625	0.65625	0.84375
32	29	Session 2	18	Hispanic	Psychology and Social Behavior	Undergraduate	1	0	Liberal	Catholic	U.S.A	No	18	10	100	12	27		1	0	0	0	0	0	1	0.53125	0.734375	0.78125	0.75	0.625	0.71875	0.59375	0.953125	0.8125	0.671875	0.765625	0.890625	0.8125	0.828125	0.9375	0.703125	0.734375	0.78125	0.765625	0.90625	0.859375	0.890625	0.65625	0.84375
32	30	Session 2	18	Hispanic	Psychology and Social Behavior	Undergraduate	1	0	Liberal	Catholic	U.S.A	No	18	10	100	12	27		1	0	0	0	0	0	1	0.53125	0.734375	0.78125	0.75	0.625	0.71875	0.59375	0.953125	0.8125	0.671875	0.765625	0.890625	0.8125	0.828125	0.9375	0.703125	0.734375	0.78125	0.765625	0.90625	0.859375	0.890625	0.65625	0.84375
32	31	Session 2	18	Hispanic	Psychology and Social Behavior	Undergraduate	1	0	Liberal	Catholic	U.S.A	No	18	10	100	12	27		1	0	0	0	0	0	1	0.53125	0.734375	0.78125	0.75	0.625	0.71875	0.59375	0.953125	0.8125	0.671875	0.765625	0.890625	0.8125	0.828125	0.9375	0.703125	0.734375	0.78125	0.765625	0.90625	0.859375	0.890625	0.65625	0.84375
32	32	Session 2	18	Hispanic	Psychology and Social Behavior	Undergraduate	1	0	Liberal	Catholic	U.S.A	No	18	10	100	12	27		1	0	0	0	0	0	1	0.53125	0.734375	0.78125	0.75	0.625	0.71875	0.59375	0.953125	0.8125	0.671875	0.765625	0.890625	0.8125	0.828125	0.9375	0.703125	0.734375	0.78125	0.765625	0.90625	0.859375	0.890625	0.65625	0.84375
32	33	Session 2	18	Hispanic	Psychology and Social Behavior	Undergraduate	1	0	Liberal	Catholic	U.S.A	No	18	10	100	12	27		1	0	0	0	0	0	1	0.53125	0.734375	0.78125	0.75	0.625	0.71875	0.59375	0.953125	0.8125	0.671875	0.765625	0.890625	0.8125	0.828125	0.9375	0.703125	0.734375	0.78125	0.765625	0.90625	0.859375	0.890625	0.65625	0.84375
32	34	Session 2	18	Hispanic	Psychology and Social Behavior	Undergraduate	1	0	Liberal	Catholic	U.S.A	No	18	10	100	12	27		1	0	0	0	0	0	1	0.53125	0.734375	0.78125	0.75	0.625	0.71875	0.59375	0.953125	0.8125	0.671875	0.765625	0.890625	0.8125	0.828125	0.9375	0.703125	0.734375	0.78125	0.765625	0.90625	0.859375	0.890625	0.65625	0.84375
32	35	Session 2	18	Hispanic	Psychology and Social Behavior	Undergraduate	1	0	Liberal	Catholic	U.S.A	No	18	10	100	12	27		1	0	0	0	0	0	1	0.53125	0.734375	0.78125	0.75	0.625	0.71875	0.59375	0.953125	0.8125	0.671875	0.765625	0.890625	0.8125	0.828125	0.9375	0.703125	0.734375	0.78125	0.765625	0.90625	0.859375	0.890625	0.65625	0.84375
32	36	Session 2	18	Hispanic	Psychology and Social Behavior	Undergraduate	1	0	Liberal	Catholic	U.S.A	No	18	10	100	12	27		1	0	0	0	0	0	1	0.53125	0.734375	0.78125	0.75	0.625	0.71875	0.59375	0.953125	0.8125	0.671875	0.765625	0.890625	0.8125	0.828125	0.9375	0.703125	0.734375	0.78125	0.765625	0.90625	0.859375	0.890625	0.65625	0.84375
33	1	Session 2	19	Asian Indian	Computer Engineering	Undergraduate	0	1	Conservative	Hindu	United States	Yes	19	0.05	500	24	33		0	1	1	0	0	0	1	0.53125	0.734375	0.78125	0.75	0.625	0.71875	0.59375	0.953125	0.8125	0.671875	0.765625	0.890625	0.8125	0.828125	0.9375	0.703125	0.734375	0.78125	0.765625	0.90625	0.859375	0.890625	0.65625	0.84375
33	2	Session 2	19	Asian Indian	Computer Engineering	Undergraduate	0	1	Conservative	Hindu	United States	Yes	19	0.05	500	24	33		0	1	1	0	0	0	1	0.53125	0.734375	0.78125	0.75	0.625	0.71875	0.59375	0.953125	0.8125	0.671875	0.765625	0.890625	0.8125	0.828125	0.9375	0.703125	0.734375	0.78125	0.765625	0.90625	0.859375	0.890625	0.65625	0.84375
33	3	Session 2	19	Asian Indian	Computer Engineering	Undergraduate	0	1	Conservative	Hindu	United States	Yes	19	0.05	500	24	33		0	1	1	0	0	0	1	0.53125	0.734375	0.78125	0.75	0.625	0.71875	0.59375	0.953125	0.8125	0.671875	0.765625	0.890625	0.8125	0.828125	0.9375	0.703125	0.734375	0.78125	0.765625	0.90625	0.859375	0.890625	0.65625	0.84375
33	4	Session 2	19	Asian Indian	Computer Engineering	Undergraduate	0	1	Conservative	Hindu	United States	Yes	19	0.05	500	24	33		0	1	1	0	0	0	1	0.53125	0.734375	0.78125	0.75	0.625	0.71875	0.59375	0.953125	0.8125	0.671875	0.765625	0.890625	0.8125	0.828125	0.9375	0.703125	0.734375	0.78125	0.765625	0.90625	0.859375	0.890625	0.65625	0.84375
33	5	Session 2	19	Asian Indian	Computer Engineering	Undergraduate	0	1	Conservative	Hindu	United States	Yes	19	0.05	500	24	33		0	1	1	0	0	0	1	0.53125	0.734375	0.78125	0.75	0.625	0.71875	0.59375	0.953125	0.8125	0.671875	0.765625	0.890625	0.8125	0.828125	0.9375	0.703125	0.734375	0.78125	0.765625	0.90625	0.859375	0.890625	0.65625	0.84375
33	6	Session 2	19	Asian Indian	Computer Engineering	Undergraduate	0	1	Conservative	Hindu	United States	Yes	19	0.05	500	24	33		0	1	1	0	0	0	1	0.53125	0.734375	0.78125	0.75	0.625	0.71875	0.59375	0.953125	0.8125	0.671875	0.765625	0.890625	0.8125	0.828125	0.9375	0.703125	0.734375	0.78125	0.765625	0.90625	0.859375	0.890625	0.65625	0.84375
33	7	Session 2	19	Asian Indian	Computer Engineering	Undergraduate	0	1	Conservative	Hindu	United States	Yes	19	0.05	500	24	33		0	1	1	0	0	0	1	0.53125	0.734375	0.78125	0.75	0.625	0.71875	0.59375	0.953125	0.8125	0.671875	0.765625	0.890625	0.8125	0.828125	0.9375	0.703125	0.734375	0.78125	0.765625	0.90625	0.859375	0.890625	0.65625	0.84375
33	8	Session 2	19	Asian Indian	Computer Engineering	Undergraduate	0	1	Conservative	Hindu	United States	Yes	19	0.05	500	24	33		0	1	1	0	0	0	1	0.53125	0.734375	0.78125	0.75	0.625	0.71875	0.59375	0.953125	0.8125	0.671875	0.765625	0.890625	0.8125	0.828125	0.9375	0.703125	0.734375	0.78125	0.765625	0.90625	0.859375	0.890625	0.65625	0.84375
33	9	Session 2	19	Asian Indian	Computer Engineering	Undergraduate	0	1	Conservative	Hindu	United States	Yes	19	0.05	500	24	33		0	1	1	0	0	0	1	0.53125	0.734375	0.78125	0.75	0.625	0.71875	0.59375	0.953125	0.8125	0.671875	0.765625	0.890625	0.8125	0.828125	0.9375	0.703125	0.734375	0.78125	0.765625	0.90625	0.859375	0.890625	0.65625	0.84375
[truncated: 7,407 more rows]
[truncated: 62 more columns]
